# Supplementary material for: Mining and Analysis of Salt Tolerance Genes in Maize at the Seedling Stage
Source: Curr Issues Mol Biol. 2026 Apr 20;48(4):423. doi: 10.3390/cimb48040423 (PMC13115532; doi:10.3390/cimb48040423)
Supplement: Supplementary file 1 [file cimb-48-00423-s001.zip › Supplementary Table.xlsx]

## Sheet: Supplementary Table S1
Supplementary Table S1. RNA concentration and quality detection of sequencing samples
Sample	Conc.(ng/ul)	Amount(ug)	OD260/280	OD260/230	RQN/RIN value
ZCK-1	64.99	2.6	2.16	2.21	7.5
ZCK-2	63.7	2.55	2.14	2.22	8.3
ZCK-3	48.41	1.94	2.15	2	8.2
PCK-1	88.52	3.54	2.14	2.27	8.1
PCK-2	169.4	6.78	2.15	2.16	8.5
PCK-3	70.4	2.82	2.15	2.24	7.5
ZN-1	63.43	2.54	2.13	2.2	7.8
ZN-2	207.78	8.31	2.15	2.23	8.1
ZN-3	104.06	4.16	2.14	2.12	7.8
PN-1	161.09	6.44	2.15	2.21	7.8
PN-2	216.93	8.68	2.15	2.21	8
PN-3	256.34	10.25	2.16	2.22	9.2

## Sheet: Supplementary Table S2
Supplementary Table S2. Summary of mapping reads and RNA-seq
Sample	Raw Data	Raw Bases	Clean Data	Clean Bases	GC (%)	Q30 (%)	Mapping rate(%)
ZCK_1	56545834	8538420934	56048540	8453416518	51.28	97.07	92.14
ZCK_2	51032664	7705932264	50537290	7621861280	51.73	96.93	92.03
ZCK_3	46346526	6998325426	45912272	6924428950	51.24	97.05	91.86
PCK_1	47388480	7155660480	46916264	7075508991	52.36	96.83	91.38
PCK_2	43899958	6628893658	43465382	6554116548	53.03	96.82	91.7
PCK_3	38063900	5747648900	37677964	5681425107	51.41	96.83	90.5
ZN_1	38573398	5824583098	38210518	5762751595	50.71	96.88	92.02
ZN_2	47711664	7204461264	47271512	7128782920	51.63	97	92.14
ZN_3	49907992	7536106792	49407320	7451342544	50.4	97.04	91.88
PN_1	46567848	7031745048	46140812	6957616796	50.91	96.95	90.34
PN_2	47236188	7132664388	46799980	7058014687	50.39	97	90.89
PN_3	44402892	6704836692	44001388	6636109917	50.22	97.1	91.36

## Sheet: Supplementary Table S3
Supplementary Table S3. RT-qPCR primer sequences
Gene	Forward Primer (5'-3')	Reverse Primer (5'-3')
Actin	TGAAACCTTCGAATGCCCAG	GATTGGAACCGTGTGGCTCA
Zm00001eb178890	TGAGGGATGGCATGAACT	ACCCACAAACTCCGAAAC
Zm00001eb182780	ATGACGCCAGAAATCCTC	TGTCGGGCTATCCAAATC
Zm00001eb184000	TGCCATCACTGCTACCCA	CACTTTGCCAACAGCCTTA
Zm00001eb414790	GCCTTCGATCTAGCTCGTC	GCTCAACCTCTTGCCGTA
Zm00001eb415690	GATGACCGGGCCTTGCTGA	GCCGTCTTGGTGCTCCTGAA
Zm00001eb419400	GCCACTACTCCCTAATCGCC	ATCTGTTGGCCCCCTAGGAT
Zm00001eb421120	AATAACGGAGTTGTTTGACC	GAACACCTGGCTGGACTA
Zm00001eb421870	ATTTCACGACGGACAACC	AGAGGACTTCAGCGACATAA
Zm00001eb179000	GAGTACTACGACGAGCAGGC	CCGACGGGTATGTCTCCTTG
Zm00001eb183950	GCCATTGTCAACATCGGCTC	GTGCACCTAGGCTCGTATCC
Zm00001eb415460	TACGGGCTCTACAAGCAAGC	CGCCTCATCCTTCGATTTGC
Zm00001eb419190	GGCCTCACCTACGCTTACTC	GCCTGGCCTTGGTATACTCC
Zm00001eb420820	CGTACGCAGGGGTCTACATC	CGTACGCAGGGGTCTACATC
Zm00001eb420890	AAGGGGGACTGGGAAAGGTA	CACCCCCATGACACCTGTTT
Zm00001eb420950	CTATGGCTTCCAGGCCTACG	CGTCTCCAACCGTGACAAGA
Zm00001eb421010	CAGACGTGTCAGAGGCCAAT	TCAATGGTGCATTTGGTGCG
Zm00001eb421340	GGTACGATGTCGAGAGGCTG	AGCGCCTTTACATTGGGGAA
Zm00001eb421360	CCAGGTCACGGAGAAGTTCC	TCAACGATGGCAGAGTCACC
Zm00001eb422170	AAGATCCCCAGCTTCTTCCG	GTACGTGCCGAAGAGGAGTC
Zm00001eb178960	GGTTCACGGAGTGTCTCAGG	TCTAGCTCGAGGAGTGTCCC
Zm00001eb179010	GCGCTCATCCTCTCACCTAC	GTCCAAGTCGAGCCTCACAA
Zm00001eb183010	GGCGAGGAGAACGAACAGAT	CAGGTCTGCGGATCTCACTG
Zm00001eb184050	GGGGATAGGGAACCTGACCT	CACCTCCACCGTTAAGCACT
Zm00001eb414730	AGGCGGAAGACCTTGAAGTG	CGAATTGGGCTGTGCAATGT
Zm00001eb414740	GAGCCGGAGGCTGTTCTATC	ACAACACGTACTGGAGCTGG
Zm00001eb414780	GCGTCAGATCAACCTTGGGA	ACCATTGGCACGAGACTAGC
Zm00001eb415310	ACCATTGGCACGAGACTAGC	TTGACAGGAGCCAACCTGTG
Zm00001eb415420	AGCAGGAGAAACCTCCAAGC	TATCGTCGTTGCGTAGGTGG
Zm00001eb419210	TACTCCCCTGAAGGGATGGG	TGCAACAAAATCCACGGCAG
Zm00001eb421290	TGCTAGTGAAGGCGACACAG	GATGGTGCAGTTGGCTTTGG
Zm00001eb421400	GCCGCCCTATACTCTTCCAC	CTGCTCGGAGTTCCACCTTT
Zm00001eb414760	TGATGCCTGATTGTGGGGTC	GAAGGTGGACGAATTGCAGC

## Sheet: Supplementary Table S4
Supplementary Table S4. Candidate gene intervals related to salt tolerance.
Algorithm	Chr	Start (bp)	End (bp)	Size (Mb)
ED4	10	108873926	125738990	16.8651
	4	127191229	1.30348e+08	3.15721
	10	72031818	82045296	10.0135
	10	96198239	101949695	5.75146
	4	78194136	80878311	2.68418
	4	59569456	65315338	5.74588
	4	137754209	139641785	1.88758
Ridit	10	108748858	118542972	9.79411
	4	78125784	81341177	3.21539
	10	72066033	80017429	7.9514
	4	126386444	130349311	3.96287
	2	220361059	222129619	1.76856
	4	87976717	91008443	3.03173
	4	137076492	142995148	5.91866
	10	98684157	101937875	3.25372
	4	125959641	126140127	0.180486

## Sheet: Supplementary Table S5
Supplementary Table S5. Candidate region information statistics.
Chromosome	Start (bp)	End (bp)	Size (Mb)	Gene Number
4	78194136	80878311	2.68	20
4	127191229	130348441	3.16	37
4	137754209	139641785	1.89	25
10	72066033	80017429	7.95	103
10	98684157	101937875	3.25	41
10	108873926	118542972	9.67	165

## Sheet: Supplementary Table S6
Supplementary Table S6. Screening and annotation of candidate genes
Gene	Gene annotation
Zm00001eb178780	heavy metal-associated domain containing protein
Zm00001eb178810	sfp2 sulfate transporter2
Zm00001eb178890	probable alpha,alpha-trehalose-phosphate synthase [UDP-forming] 10
Zm00001eb178900	VQ motif-containing protein
Zm00001eb178920	Tetratricopeptide repeat (TPR)-like superfamily protein
Zm00001eb178930	MKI67 FHA domain-interacting nucleolar phosphoprotein-like
Zm00001eb178940	DUF1262 family protein
Zm00001eb178950	cell division cycle protein 48 homolog
Zm00001eb178960	ubiquitin-protein ligase/ zinc ion binding protein
Zm00001eb178990	U-box domain-containing protein 18
Zm00001eb179000	homeodomain leucine zipper protein CPHB-5
Zm00001eb179010	DEAD-box ATP-dependent RNA helicase 29
Zm00001eb182740	gibberellin receptor GID1L2
Zm00001eb182750	polyadenylate-binding protein RBP47
Zm00001eb182770	RING-H2 finger protein ATL5
Zm00001eb182780	Bifunctional riboflavin biosynthesis protein RIBA 1 chloroplastic
Zm00001eb182820	cryptochrome 2
Zm00001eb182830	CMP-sialic acid transporter 5
Zm00001eb182860	SKP1-interacting partner 15-like
Zm00001eb182870	sugar transport protein MST1
Zm00001eb182890	ETHYLENE INSENSITIVE 3-like 5 protein
Zm00001eb182920	phosphopantothenate--cysteine ligase
Zm00001eb182940	somatic embryogenesis receptor-like kinase 3
Zm00001eb183000	sucrose transporter GRMZM2G106741
Zm00001eb183010	NAP1-related protein 2
Zm00001eb183070	3-ketoacyl-CoA synthase 20-like
Zm00001eb183950	very-long-chain 3-oxoacyl-CoA reductase 1-like
Zm00001eb183970	nucleotide-binding protein 1
Zm00001eb184000	cytosolic glyceroldehyde-3-phosphate dehydrogenase GAPC3
Zm00001eb184050	fasciated ear2
Zm00001eb184060	pectin acetylesterase 2
Zm00001eb184070	nucleotide-sugar transporter/ sugar porter
Zm00001eb184080	nicotinamidase 1
Zm00001eb184100	tRNA (guanine(37)-N1)-methyltransferase 1
Zm00001eb184150	glycine-rich protein
Zm00001eb414730	phosphopantothenate--cysteine ligase
Zm00001eb414740	DNA polymerase I A, chloroplastic
Zm00001eb414750	Octicosapeptide/Phox/Bem1p (PB1) domain-containing protein / tetratricopeptide repeat (TPR)-containing protein
Zm00001eb414760	IST1-like protein
Zm00001eb414780	CRS2-associated factor 1 mitochondrial
Zm00001eb414790	somatic embryogenesis receptor kinase 2-like
Zm00001eb414810	transferase family protein
Zm00001eb414830	ethylene-responsive transcription factor FZP
Zm00001eb414890	translation initiation factor IF-2-like
Zm00001eb414900	skin secretory protein xP2
Zm00001eb414960	thyroid adenoma-associated protein homolog
Zm00001eb414980	cullin-3A
Zm00001eb414990	cullin-3A
Zm00001eb415020	Glutaredoxin family protein
Zm00001eb415030	DNA-directed RNA polymerases IV and V subunit 2
Zm00001eb415060	UDP-glycosyltransferase 85A5
Zm00001eb415080	terpene synthase 4
Zm00001eb415130	inactive sesquithujene synthase-like
Zm00001eb415160	terpene synthase10
Zm00001eb415260	ATG8-interacting protein 1-like
Zm00001eb415270	Nuclear factor 1 A-type
Zm00001eb415310	rho GTPase-activating protein 1
Zm00001eb415360	RNA polymerase sigma factor sigA
Zm00001eb415390	delta DNA polymerase
Zm00001eb415400	MOB kinase activator-like 1B
Zm00001eb415410	40S ribosomal protein S3-like
Zm00001eb415420	ent-copalyl diphosphate synthase
Zm00001eb415430	ent-kaur-16-ene synthase, chloroplastic
Zm00001eb415440	indole-2-monooxygenase-like
Zm00001eb415460	acyl-CoA-binding protein
Zm00001eb415500	putative RING/U-box superfamily protein
Zm00001eb415580	transmembrane 9 superfamily protein member 1
Zm00001eb415590	dnaJ homolog subfamily B member 4
Zm00001eb415600	choline-phosphate cytidylyltransferase 2
Zm00001eb415630	probable mixed-linked glucan synthase 6
Zm00001eb415640	KANADI-like transcription factor FEATHERED
Zm00001eb415680	AT-hook motif nuclear-localized protein 23
Zm00001eb415690	Putative MYB DNA-binding domain superfamily protein
Zm00001eb415700	nucleolar GTP-binding protein 1
Zm00001eb415710	stomatin 1
Zm00001eb415720	reticuline oxidase
Zm00001eb415750	putative B3 domain-containing protein Os08g0157700
Zm00001eb419150	5a2 protein
Zm00001eb419170	rust resistance kinase Lr10
Zm00001eb419180	rust resistance kinase Lr10
Zm00001eb419190	probable glutathione S-transferase GSTU6
Zm00001eb419210	Glycerol-3-phosphate dehydrogenase SDP6 mitochondrial
Zm00001eb419220	dnaJ protein homolog
Zm00001eb419270	disease resistance protein RGA5
Zm00001eb419310	disease resistance protein PIK6-NP pseudogene
Zm00001eb419400	acetyl-CoA carboxylase 2
Zm00001eb419430	LRR receptor-like serine/threonine-protein kinase RCH1
Zm00001eb419500	ABC transporter G family member 48
Zm00001eb419530	Expansin-A11
Zm00001eb419550	HR-like lesion-inducing protein-related
Zm00001eb420700	SAM domain protein
Zm00001eb420720	Protein XRI1
Zm00001eb420800	eukaryotic translation initiation factor 3 subunit 3
Zm00001eb420820	serine carboxypeptidase 1
Zm00001eb420860	indole-2-monooxygenase-like
Zm00001eb420870	indolin-2-one monooxygenase-like
Zm00001eb420890	Small ribosomal subunit biogenesis GTPase RsgA 1, mitochondrial-like
Zm00001eb420910	transcription factor BHLH156
Zm00001eb420940	myosin heavy chain-related
Zm00001eb420950	Vacuolar protein-sorting-associated protein 11-like protein
Zm00001eb420960	Vacuolar protein-sorting-associated protein 11-like protein
Zm00001eb421010	splicing factor-related
Zm00001eb421020	chaperone protein DnaJ
Zm00001eb421080	phytochrome B
Zm00001eb421110	putative DNA primase large subunit
Zm00001eb421120	calmodulin-binding transcription activator 4
Zm00001eb421130	Mediator of RNA polymerase II transcription subunit 30
Zm00001eb421140	Major facilitator superfamily protein
Zm00001eb421160	Small nuclear ribonucleoprotein F
Zm00001eb421180	farnesylated protein 3
Zm00001eb421200	LGC1
Zm00001eb421250	cysteine-rich receptor-like protein kinase 6
Zm00001eb421270	cysteine-rich receptor-like protein kinase 25
Zm00001eb421290	dihydrolipoyllysine-residue succinyltransferase component of 2-oxoglutarate dehydrogenase complex
Zm00001eb421300	mitochondrial-processing peptidase subunit alpha
Zm00001eb421330	HCF106C precursor protein
Zm00001eb421340	Protein AUXIN SIGNALING F-BOX 3
Zm00001eb421360	chaperone protein ClpC1, chloroplastic
Zm00001eb421380	Putative homeodomain-like transcription factor superfamily protein
Zm00001eb421400	Protein MEI2-like 1
Zm00001eb421460	iron-sulfur protein 1
Zm00001eb421480	enolase 1-like
Zm00001eb421520	nudix hydrolase 13
Zm00001eb421530	ethylene-responsive transcription factor LEP
Zm00001eb421540	extensin
Zm00001eb421550	SNF4
Zm00001eb421600	calnexin homolog
Zm00001eb421610	Cysteine proteinases superfamily protein
Zm00001eb421690	BOI-related E3 ubiquitin-protein ligase 1
Zm00001eb421710	desiccation-related protein PCC13-62
Zm00001eb421730	UPF0496 protein
Zm00001eb421780	protein argonaute 1B-like
Zm00001eb421790	Arogenate dehydratase/prephenate dehydratase 6 chloroplastic
Zm00001eb421870	putative protein kinase superfamily protein
Zm00001eb421880	Purple acid phosphatase 22
Zm00001eb421930	ferredoxin-3
Zm00001eb421940	protein transport protein Sec24B
Zm00001eb421960	invertase cell wall 3
Zm00001eb421990	probable F-box protein At2g36090
Zm00001eb422040	protein ACCELERATED CELL DEATH 6
Zm00001eb422060	copper transporter 6-like pseudogene
Zm00001eb422110	NDR1/HIN1-like 1
Zm00001eb422140	Transducin/WD40 repeat-like superfamily protein
Zm00001eb422170	photoperiod responsive protein
Zm00001eb422190	histone H3.2
Zm00001eb422210	G-type lectin S-receptor-like serine/threonine-protein kinase At2g19130
Zm00001eb422250	G-type lectin S-receptor-like serine/threonine-protein kinase At2g19130
Zm00001eb422280	ubiquitin carboxyl-terminal hydrolase MINDY-3-like
Zm00001eb422290	G-type lectin S-receptor-like serine/threonine-protein kinase At2g19130
Zm00001eb422330	G-type lectin S-receptor-like serine/threonine-protein kinase At2g19130
Zm00001eb422350	exocyst complex component SEC5B

## Sheet: Supplementary Table S7
Supplementary Table S7. Annotation of differentially expressed genes among different comparison groups
Comparison groups	Gene	up/down	Gene annotation	GO	KEGG	BP	CC	MF	Pathway
ZCK vs ZN	Zm00001eb339080	up	P-loop containing nucleoside triphosphate hydrolase superfamily protein	GO:0000166;GO:0005524;GO:0005524;GO:0005524;GO:0016787;GO:0016887;GO:0016887;GO:0005524;GO:0005524;GO:0016787;GO:0016887;GO:0016887;	-	-	-	GO:0000166//nucleotide binding;GO:0005524//ATP binding;GO:0005524//ATP binding;GO:0005524//ATP binding;GO:0016787//hydrolase activity;GO:0016887//ATP hydrolysis activity;GO:0016887//ATP hydrolysis activity;GO:0005524//ATP binding;GO:0005524//ATP binding;GO:0016787//hydrolase activity;GO:0016887//ATP hydrolysis activity;GO:0016887//ATP hydrolysis activity;	-
ZCK vs ZN	Zm00001eb318290	up	protein FLOWERING LOCUS T	-	K16223	-	-	-	ko04712(Circadian rhythm - plant - Zea mays (maize))
ZCK vs ZN	Zm00001eb192710	up	NA	GO:0005774;GO:0005774;GO:0005886;GO:0005886;GO:0005886;GO:0006865;GO:0006865;GO:0016020;GO:0016021;GO:0016021;GO:0005774;GO:0005774;GO:0005886;GO:0005886;GO:0005886;GO:0006865;GO:0006865;GO:0016020;GO:0016021;GO:0016021;GO:0005886;GO:0005886;GO:0006865;GO:0006865;GO:0016020;GO:0016021;GO:0016021;GO:0005774;GO:0005774;GO:0005886;GO:0005886;GO:0005886;GO:0006865;GO:0006865;GO:0016020;GO:0016021;GO:…	K15015	GO:0006865//amino acid transport;GO:0006865//amino acid transport;GO:0006865//amino acid transport;GO:0006865//amino acid transport;GO:0006865//amino acid transport;GO:0006865//amino acid transport;GO:0006865//amino acid transport;GO:0006865//amino acid transport;	GO:0005774//vacuolar membrane;GO:0005774//vacuolar membrane;GO:0005886//plasma membrane;GO:0005886//plasma membrane;GO:0005886//plasma membrane;GO:0016020//membrane;GO:0016021//integral component of membrane;GO:0016021//integral component of membrane;GO:0005774//vacuolar membrane;GO:0005774//vacuolar membrane;GO:0005886//plasma membrane;GO:0005886//plasma membrane;GO:0005886//plasma membrane;GO:0…	-	-
ZCK vs ZN	Zm00001eb089800	up	putative aconitate hydratase, cytoplasmic	GO:0003994;GO:0003994;GO:0003994;GO:0003994;GO:0005739;GO:0005829;GO:0006099;GO:0006101;GO:0016829;GO:0046872;GO:0046872;GO:0047780;GO:0047780;GO:0051536;GO:0051539;GO:0051539;GO:0051539;GO:0003994;GO:0003994;GO:0003994;GO:0016829;GO:0046872;GO:0046872;GO:0047780;GO:0047780;GO:0051536;GO:0051539;GO:0051539;GO:0003994;GO:0003994;GO:0003994;GO:0016829;GO:0046872;GO:0046872;GO:0047780;GO:0047780;GO:…	K01681	GO:0006099//tricarboxylic acid cycle;GO:0006101//citrate metabolic process;	GO:0005739//mitochondrion;GO:0005829//cytosol;	GO:0003994//aconitate hydratase activity;GO:0003994//aconitate hydratase activity;GO:0003994//aconitate hydratase activity;GO:0003994//aconitate hydratase activity;GO:0016829//lyase activity;GO:0046872//metal ion binding;GO:0046872//metal ion binding;GO:0047780//citrate dehydratase activity;GO:0047780//citrate dehydratase activity;GO:0051536//iron-sulfur cluster binding;GO:0051539//4 iron, 4 sulf…	ko01230(Biosynthesis of amino acids - Zea mays (maize));ko01210(2-Oxocarboxylic acid metabolism - Zea mays (maize));ko01200(Carbon metabolism - Zea mays (maize));ko01110(Biosynthesis of secondary metabolites - Zea mays (maize));ko01100(Metabolic pathways - Zea mays (maize));ko00630(Glyoxylate and dicarboxylate metabolism - Zea mays (maize));ko00020(Citrate cycle (TCA cycle) - Zea mays (maize))
ZCK vs ZN	Zm00001eb018700	up	NA	GO:0005515;	-	-	-	GO:0005515//protein binding;	-
ZCK vs ZN	Zm00001eb419870	up	probable protein phosphatase 2C 37	GO:0004721;GO:0004722;GO:0004722;GO:0005634;GO:0005634;GO:0005829;GO:0005829;GO:0006470;GO:0016311;GO:0016787;GO:0016791;GO:0016791;GO:0043169;GO:0043169;GO:0046872;GO:0046872;GO:0106306;GO:0106306;GO:0106307;GO:0106307;GO:0016791;GO:0043169;GO:0016791;GO:0043169;	K14497	GO:0006470//protein dephosphorylation;GO:0016311//dephosphorylation;	GO:0005634//nucleus;GO:0005634//nucleus;GO:0005829//cytosol;GO:0005829//cytosol;	GO:0004721//phosphoprotein phosphatase activity;GO:0004722//protein serine/threonine phosphatase activity;GO:0004722//protein serine/threonine phosphatase activity;GO:0016787//hydrolase activity;GO:0016791//phosphatase activity;GO:0016791//phosphatase activity;GO:0043169//cation binding;GO:0043169//cation binding;GO:0046872//metal ion binding;GO:0046872//metal ion binding;GO:0106306//protein seri…	ko04075(Plant hormone signal transduction - Zea mays (maize));ko04016(MAPK signaling pathway - plant - Zea mays (maize))
ZCK vs ZN	Zm00001eb238720	up	NA	GO:0000166;GO:0004672;GO:0004672;GO:0004674;GO:0005524;GO:0005524;GO:0005524;GO:0006468;GO:0006468;GO:0016301;GO:0016310;GO:0016740;	-	GO:0006468//protein phosphorylation;GO:0006468//protein phosphorylation;GO:0016310//phosphorylation;	-	GO:0000166//nucleotide binding;GO:0004672//protein kinase activity;GO:0004672//protein kinase activity;GO:0004674//protein serine/threonine kinase activity;GO:0005524//ATP binding;GO:0005524//ATP binding;GO:0005524//ATP binding;GO:0016301//kinase activity;GO:0016740//transferase activity;	-
ZCK vs ZN	Zm00001eb050860	up	protein tesmin/TSO1-like CXC 2	GO:0005634;GO:0005634;GO:0007275;GO:0007275;GO:0016020;GO:0016021;	K21776	GO:0007275//multicellular organism development;GO:0007275//multicellular organism development;	GO:0005634//nucleus;GO:0005634//nucleus;GO:0016020//membrane;GO:0016021//integral component of membrane;	-	-
ZCK vs ZN	Zm00001eb068470	up	NA	-	-	-	-	-	-
ZCK vs ZN	Zm00001eb127770	up	NA	GO:0005739;GO:0005739;	-	-	GO:0005739//mitochondrion;GO:0005739//mitochondrion;	-	-
ZCK vs ZN	Zm00001eb145670	down	Amino acid permease 2	GO:0005886;GO:0005886;GO:0005886;GO:0006865;GO:0006865;GO:0016020;GO:0016021;GO:0016021;GO:0005886;GO:0005886;GO:0005886;GO:0006865;GO:0006865;GO:0016020;GO:0016021;GO:0016021;GO:0005886;GO:0005886;GO:0005886;GO:0006865;GO:0006865;GO:0016020;GO:0016021;GO:0016021;GO:0005886;GO:0005886;GO:0005886;GO:0006865;GO:0006865;GO:0016020;GO:0016021;GO:0016021;GO:0005886;GO:0005886;GO:0006865;GO:0006865;GO:…	K24917	GO:0006865//amino acid transport;GO:0006865//amino acid transport;GO:0006865//amino acid transport;GO:0006865//amino acid transport;GO:0006865//amino acid transport;GO:0006865//amino acid transport;GO:0006865//amino acid transport;GO:0006865//amino acid transport;GO:0006865//amino acid transport;GO:0006865//amino acid transport;GO:0006865//amino acid transport;GO:0006865//amino acid transport;	GO:0005886//plasma membrane;GO:0005886//plasma membrane;GO:0005886//plasma membrane;GO:0016020//membrane;GO:0016021//integral component of membrane;GO:0016021//integral component of membrane;GO:0005886//plasma membrane;GO:0005886//plasma membrane;GO:0005886//plasma membrane;GO:0016020//membrane;GO:0016021//integral component of membrane;GO:0016021//integral component of membrane;GO:0005886//plasm…	-	-
ZCK vs ZN	Zm00001eb349050	down	amino acid carrier	GO:0005886;GO:0005886;GO:0005886;GO:0006865;GO:0006865;GO:0016020;GO:0016021;GO:0016021;	K24917	GO:0006865//amino acid transport;GO:0006865//amino acid transport;	GO:0005886//plasma membrane;GO:0005886//plasma membrane;GO:0005886//plasma membrane;GO:0016020//membrane;GO:0016021//integral component of membrane;GO:0016021//integral component of membrane;	-	-
ZCK vs ZN	Zm00001eb033870	down	alkaline alpha galactosidase 3	GO:0003824;GO:0003824;GO:0005975;GO:0005975;GO:0016740;GO:0016757;GO:0016757;GO:0003824;GO:0003824;GO:0005975;GO:0005975;GO:0016740;GO:0016757;GO:0016757;GO:0047274;GO:0003824;GO:0003824;GO:0005975;GO:0005975;GO:0016740;GO:0016757;GO:0016757;GO:0003824;GO:0003824;GO:0005975;GO:0005975;GO:0016740;GO:0016757;	-	GO:0005975//carbohydrate metabolic process;GO:0005975//carbohydrate metabolic process;GO:0005975//carbohydrate metabolic process;GO:0005975//carbohydrate metabolic process;GO:0005975//carbohydrate metabolic process;GO:0005975//carbohydrate metabolic process;GO:0005975//carbohydrate metabolic process;GO:0005975//carbohydrate metabolic process;	-	GO:0003824//catalytic activity;GO:0003824//catalytic activity;GO:0016740//transferase activity;GO:0016757//glycosyltransferase activity;GO:0016757//glycosyltransferase activity;GO:0003824//catalytic activity;GO:0003824//catalytic activity;GO:0016740//transferase activity;GO:0016757//glycosyltransferase activity;GO:0016757//glycosyltransferase activity;GO:0047274//galactinol-sucrose galactosyltran…	-
ZCK vs ZN	Zm00001eb359240	down	NA	-	-	-	-	-	-
ZCK vs ZN	Zm00001eb415250	down	NA	GO:0000166;GO:0005524;GO:0005524;GO:0005524;GO:0005886;GO:0005886;GO:0009736;GO:0009736;GO:0010184;GO:0010184;GO:0010222;GO:0010222;GO:0010588;GO:0010588;GO:0015562;GO:0015562;GO:0016020;GO:0016020;GO:0016020;GO:0016021;GO:0016021;GO:0016887;GO:0016887;GO:0042542;GO:0042542;GO:0042626;GO:0042626;GO:0042626;GO:0042742;GO:0042742;GO:0055085;GO:0140115;GO:0140115;GO:0140352;	-	GO:0009736//cytokinin-activated signaling pathway;GO:0009736//cytokinin-activated signaling pathway;GO:0010184//cytokinin transport;GO:0010184//cytokinin transport;GO:0010222//stem vascular tissue pattern formation;GO:0010222//stem vascular tissue pattern formation;GO:0010588//cotyledon vascular tissue pattern formation;GO:0010588//cotyledon vascular tissue pattern formation;GO:0042542//response …	GO:0005886//plasma membrane;GO:0005886//plasma membrane;GO:0016020//membrane;GO:0016020//membrane;GO:0016020//membrane;GO:0016021//integral component of membrane;GO:0016021//integral component of membrane;	GO:0000166//nucleotide binding;GO:0005524//ATP binding;GO:0005524//ATP binding;GO:0005524//ATP binding;GO:0015562//efflux transmembrane transporter activity;GO:0015562//efflux transmembrane transporter activity;GO:0016887//ATP hydrolysis activity;GO:0016887//ATP hydrolysis activity;GO:0042626//ATPase-coupled transmembrane transporter activity;GO:0042626//ATPase-coupled transmembrane transporter a…	-
ZCK vs ZN	Zm00001eb313500	down	WAT1-related protein	GO:0005886;GO:0005886;GO:0016020;GO:0016020;GO:0016020;GO:0016021;GO:0016021;GO:0016021;GO:0022857;GO:0022857;GO:0055085;	-	GO:0055085//transmembrane transport;	GO:0005886//plasma membrane;GO:0005886//plasma membrane;GO:0016020//membrane;GO:0016020//membrane;GO:0016020//membrane;GO:0016021//integral component of membrane;GO:0016021//integral component of membrane;GO:0016021//integral component of membrane;	GO:0022857//transmembrane transporter activity;GO:0022857//transmembrane transporter activity;	-
ZCK vs ZN	Zm00001eb129760	down	NA	-	-	-	-	-	-
ZCK vs ZN	Zm00001eb169010	down	NA	GO:0004197;GO:0004197;GO:0005615;GO:0005615;GO:0005764;GO:0005764;GO:0006508;GO:0006508;GO:0006508;GO:0008233;GO:0008234;GO:0008234;GO:0008234;GO:0016787;GO:0051603;GO:0051603;	-	GO:0006508//proteolysis;GO:0006508//proteolysis;GO:0006508//proteolysis;GO:0051603//proteolysis involved in cellular protein catabolic process;GO:0051603//proteolysis involved in cellular protein catabolic process;	GO:0005615//extracellular space;GO:0005615//extracellular space;GO:0005764//lysosome;GO:0005764//lysosome;	GO:0004197//cysteine-type endopeptidase activity;GO:0004197//cysteine-type endopeptidase activity;GO:0008233//peptidase activity;GO:0008234//cysteine-type peptidase activity;GO:0008234//cysteine-type peptidase activity;GO:0008234//cysteine-type peptidase activity;GO:0016787//hydrolase activity;	-
ZCK vs ZN	Zm00001eb365050	down	NA	-	-	-	-	-	-
ZCK vs ZN	Zm00001eb129770	down	NA	-	-	-	-	-	-
PCK vs PN	Zm00001eb013430	up	asparagine synthetase 3	GO:0000166;GO:0004066;GO:0004066;GO:0004066;GO:0004066;GO:0004066;GO:0005524;GO:0005524;GO:0005829;GO:0005829;GO:0006529;GO:0006529;GO:0006529;GO:0006529;GO:0006541;GO:0006541;GO:0008652;GO:0016874;	K01953	GO:0006529//asparagine biosynthetic process;GO:0006529//asparagine biosynthetic process;GO:0006529//asparagine biosynthetic process;GO:0006529//asparagine biosynthetic process;GO:0006541//glutamine metabolic process;GO:0006541//glutamine metabolic process;GO:0008652//cellular amino acid biosynthetic process;	GO:0005829//cytosol;GO:0005829//cytosol;	GO:0000166//nucleotide binding;GO:0004066//asparagine synthase (glutamine-hydrolyzing) activity;GO:0004066//asparagine synthase (glutamine-hydrolyzing) activity;GO:0004066//asparagine synthase (glutamine-hydrolyzing) activity;GO:0004066//asparagine synthase (glutamine-hydrolyzing) activity;GO:0004066//asparagine synthase (glutamine-hydrolyzing) activity;GO:0005524//ATP binding;GO:0005524//ATP bin…	ko01230(Biosynthesis of amino acids - Zea mays (maize));ko01110(Biosynthesis of secondary metabolites - Zea mays (maize));ko01100(Metabolic pathways - Zea mays (maize));ko00250(Alanine, aspartate and glutamate metabolism - Zea mays (maize))
PCK vs PN	Zm00001eb322880	up	ABC transporter G family member 43	GO:0000166;GO:0005524;GO:0005524;GO:0005524;GO:0016020;GO:0016020;GO:0016020;GO:0016021;GO:0016021;GO:0042626;GO:0042626;GO:0055085;GO:0000166;GO:0005524;GO:0005524;GO:0005524;GO:0016020;GO:0016020;GO:0016020;GO:0016021;GO:0016021;GO:0042626;GO:0042626;GO:0055085;GO:0000166;GO:0005524;GO:0005524;GO:0005524;GO:0016020;GO:0016020;GO:0016020;GO:0016021;GO:0016021;GO:0042626;GO:0042626;GO:0055085;	-	GO:0055085//transmembrane transport;GO:0055085//transmembrane transport;GO:0055085//transmembrane transport;	GO:0016020//membrane;GO:0016020//membrane;GO:0016020//membrane;GO:0016021//integral component of membrane;GO:0016021//integral component of membrane;GO:0016020//membrane;GO:0016020//membrane;GO:0016020//membrane;GO:0016021//integral component of membrane;GO:0016021//integral component of membrane;GO:0016020//membrane;GO:0016020//membrane;GO:0016020//membrane;GO:0016021//integral component of memb…	GO:0000166//nucleotide binding;GO:0005524//ATP binding;GO:0005524//ATP binding;GO:0005524//ATP binding;GO:0042626//ATPase-coupled transmembrane transporter activity;GO:0042626//ATPase-coupled transmembrane transporter activity;GO:0000166//nucleotide binding;GO:0005524//ATP binding;GO:0005524//ATP binding;GO:0005524//ATP binding;GO:0042626//ATPase-coupled transmembrane transporter activity;GO:0042…	-
PCK vs PN	Zm00001eb394050	up	glucan endo-1,3-beta-glucosidase 1	GO:0004553;GO:0004553;GO:0005975;GO:0005975;GO:0008152;GO:0016787;GO:0016798;GO:0042973;GO:0042973;GO:0046658;GO:0046658;	K19892	GO:0005975//carbohydrate metabolic process;GO:0005975//carbohydrate metabolic process;GO:0008152//metabolic process;	GO:0046658//anchored component of plasma membrane;GO:0046658//anchored component of plasma membrane;	GO:0004553//hydrolase activity, hydrolyzing O-glycosyl compounds;GO:0004553//hydrolase activity, hydrolyzing O-glycosyl compounds;GO:0016787//hydrolase activity;GO:0016798//hydrolase activity, acting on glycosyl bonds;GO:0042973//glucan endo-1,3-beta-D-glucosidase activity;GO:0042973//glucan endo-1,3-beta-D-glucosidase activity;	ko01100(Metabolic pathways - Zea mays (maize));ko00500(Starch and sucrose metabolism - Zea mays (maize))
PCK vs PN	Zm00001eb419870	up	probable protein phosphatase 2C 37	GO:0004721;GO:0004722;GO:0004722;GO:0005634;GO:0005634;GO:0005829;GO:0005829;GO:0006470;GO:0016311;GO:0016787;GO:0016791;GO:0016791;GO:0043169;GO:0043169;GO:0046872;GO:0046872;GO:0106306;GO:0106306;GO:0106307;GO:0106307;GO:0016791;GO:0043169;GO:0016791;GO:0043169;	K14497	GO:0006470//protein dephosphorylation;GO:0016311//dephosphorylation;	GO:0005634//nucleus;GO:0005634//nucleus;GO:0005829//cytosol;GO:0005829//cytosol;	GO:0004721//phosphoprotein phosphatase activity;GO:0004722//protein serine/threonine phosphatase activity;GO:0004722//protein serine/threonine phosphatase activity;GO:0016787//hydrolase activity;GO:0016791//phosphatase activity;GO:0016791//phosphatase activity;GO:0043169//cation binding;GO:0043169//cation binding;GO:0046872//metal ion binding;GO:0046872//metal ion binding;GO:0106306//protein seri…	ko04075(Plant hormone signal transduction - Zea mays (maize));ko04016(MAPK signaling pathway - plant - Zea mays (maize))
PCK vs PN	Zm00001eb044860	up	NA	GO:0003824;GO:0003824;GO:0004553;GO:0004553;GO:0004557;GO:0005975;GO:0005975;GO:0008152;GO:0009505;GO:0016787;GO:0016798;GO:0052692;GO:0052692;GO:0003824;GO:0004553;GO:0005975;	K07407	GO:0005975//carbohydrate metabolic process;GO:0005975//carbohydrate metabolic process;GO:0008152//metabolic process;GO:0005975//carbohydrate metabolic process;	GO:0009505//plant-type cell wall;	GO:0003824//catalytic activity;GO:0003824//catalytic activity;GO:0004553//hydrolase activity, hydrolyzing O-glycosyl compounds;GO:0004553//hydrolase activity, hydrolyzing O-glycosyl compounds;GO:0004557//alpha-galactosidase activity;GO:0016787//hydrolase activity;GO:0016798//hydrolase activity, acting on glycosyl bonds;GO:0052692//raffinose alpha-galactosidase activity;GO:0052692//raffinose alpha…	ko01100(Metabolic pathways - Zea mays (maize));ko00603(Glycosphingolipid biosynthesis - globo and isoglobo series - Zea mays (maize));ko00600(Sphingolipid metabolism - Zea mays (maize));ko00561(Glycerolipid metabolism - Zea mays (maize));ko00052(Galactose metabolism - Zea mays (maize))
PCK vs PN	Zm00001eb256260	up	NAR Nitrate reductase [NAD(P)H]	GO:0005829;GO:0006809;GO:0006809;GO:0009703;GO:0009703;GO:0016491;GO:0016491;GO:0016491;GO:0020037;GO:0020037;GO:0020037;GO:0030151;GO:0030151;GO:0042128;GO:0042128;GO:0042128;GO:0043546;GO:0043546;GO:0046872;GO:0050463;GO:0050464;GO:0050464;GO:0055114;GO:0071949;GO:0071949;GO:0005829;GO:0006809;GO:0006809;GO:0009703;GO:0016491;GO:0016491;GO:0016491;GO:0020037;GO:0020037;GO:0030151;GO:0030151;GO:…	-	GO:0006809//nitric oxide biosynthetic process;GO:0006809//nitric oxide biosynthetic process;GO:0042128//nitrate assimilation;GO:0042128//nitrate assimilation;GO:0042128//nitrate assimilation;GO:0055114//obsolete oxidation-reduction process;GO:0006809//nitric oxide biosynthetic process;GO:0006809//nitric oxide biosynthetic process;GO:0042128//nitrate assimilation;GO:0042128//nitrate assimilation;G…	GO:0005829//cytosol;GO:0005829//cytosol;	GO:0009703//nitrate reductase (NADH) activity;GO:0009703//nitrate reductase (NADH) activity;GO:0016491//oxidoreductase activity;GO:0016491//oxidoreductase activity;GO:0016491//oxidoreductase activity;GO:0020037//heme binding;GO:0020037//heme binding;GO:0020037//heme binding;GO:0030151//molybdenum ion binding;GO:0030151//molybdenum ion binding;GO:0043546//molybdopterin cofactor binding;GO:0043546/…	-
PCK vs PN	Zm00001eb368900	up	trans-cinnamate 4-monooxygenase	GO:0004497;GO:0005506;GO:0005506;GO:0016491;GO:0016705;GO:0016705;GO:0020037;GO:0020037;GO:0046872;GO:0055114;	K00487	GO:0055114//obsolete oxidation-reduction process;	-	GO:0004497//monooxygenase activity;GO:0005506//iron ion binding;GO:0005506//iron ion binding;GO:0016491//oxidoreductase activity;GO:0016705//oxidoreductase activity, acting on paired donors, with incorporation or reduction of molecular oxygen;GO:0016705//oxidoreductase activity, acting on paired donors, with incorporation or reduction of molecular oxygen;GO:0020037//heme binding;GO:0020037//heme …	ko01110(Biosynthesis of secondary metabolites - Zea mays (maize));ko01100(Metabolic pathways - Zea mays (maize));ko00945(Stilbenoid, diarylheptanoid and gingerol biosynthesis - Zea mays (maize));ko00941(Flavonoid biosynthesis - Zea mays (maize));ko00940(Phenylpropanoid biosynthesis - Zea mays (maize));ko00130(Ubiquinone and other terpenoid-quinone biosynthesis - Zea mays (maize))
PCK vs PN	Zm00001eb132400	up	NA	GO:0002098;GO:0002098;GO:0005739;GO:0008033;GO:0008033;GO:0030488;GO:0050660;GO:0050660;GO:0050660;GO:0070899;	-	GO:0002098//tRNA wobble uridine modification;GO:0002098//tRNA wobble uridine modification;GO:0008033//tRNA processing;GO:0008033//tRNA processing;GO:0030488//tRNA methylation;GO:0070899//mitochondrial tRNA wobble uridine modification;	GO:0005739//mitochondrion;	GO:0050660//flavin adenine dinucleotide binding;GO:0050660//flavin adenine dinucleotide binding;GO:0050660//flavin adenine dinucleotide binding;	-
PCK vs PN	Zm00001eb248540	up	NA	GO:0055114;GO:0055114;GO:0016020;GO:0016020;GO:0055114;	K15095	GO:0055114//obsolete oxidation-reduction process;GO:0055114//obsolete oxidation-reduction process;GO:0055114//obsolete oxidation-reduction process;	GO:0016020//membrane;GO:0016020//membrane;	-	ko01110(Biosynthesis of secondary metabolites - Zea mays (maize));ko00902(Monoterpenoid biosynthesis - Zea mays (maize))
PCK vs PN	Zm00001eb142370	up	NA	GO:0006811;GO:0006813;GO:0006813;GO:0006813;GO:0015079;GO:0015079;GO:0015079;GO:0015079;GO:0016020;GO:0016020;GO:0016020;GO:0016020;GO:0016021;GO:0016021;GO:0071805;GO:0071805;	K03549	GO:0006811//ion transport;GO:0006813//potassium ion transport;GO:0006813//potassium ion transport;GO:0006813//potassium ion transport;GO:0071805//potassium ion transmembrane transport;GO:0071805//potassium ion transmembrane transport;	GO:0016020//membrane;GO:0016020//membrane;GO:0016020//membrane;GO:0016020//membrane;GO:0016021//integral component of membrane;GO:0016021//integral component of membrane;	GO:0015079//potassium ion transmembrane transporter activity;GO:0015079//potassium ion transmembrane transporter activity;GO:0015079//potassium ion transmembrane transporter activity;GO:0015079//potassium ion transmembrane transporter activity;	-
PCK vs PN	Zm00001eb068280	down	probable isoaspartyl peptidase/L-asparaginase 2	GO:0016787;GO:0016787;GO:0004067;GO:0004067;GO:0004067;GO:0005737;GO:0005737;GO:0008798;GO:0008798;GO:0016540;GO:0016540;GO:0016787;GO:0016787;	K13051	GO:0016540//protein autoprocessing;GO:0016540//protein autoprocessing;	GO:0005737//cytoplasm;GO:0005737//cytoplasm;	GO:0016787//hydrolase activity;GO:0016787//hydrolase activity;GO:0004067//asparaginase activity;GO:0004067//asparaginase activity;GO:0004067//asparaginase activity;GO:0008798//beta-aspartyl-peptidase activity;GO:0008798//beta-aspartyl-peptidase activity;GO:0016787//hydrolase activity;GO:0016787//hydrolase activity;	ko01110(Biosynthesis of secondary metabolites - Zea mays (maize));ko01100(Metabolic pathways - Zea mays (maize));ko00460(Cyanoamino acid metabolism - Zea mays (maize));ko00250(Alanine, aspartate and glutamate metabolism - Zea mays (maize))
PCK vs PN	Zm00001eb165900	down	NA	GO:0016020;GO:0016021;GO:0016021;	-	-	GO:0016020//membrane;GO:0016021//integral component of membrane;GO:0016021//integral component of membrane;	-	-
PCK vs PN	Zm00001eb314010	down	NA	GO:0005634;GO:0005634;GO:0009611;GO:0009611;GO:0031347;GO:0031347;GO:2000022;GO:2000022;	K13464	GO:0009611//response to wounding;GO:0009611//response to wounding;GO:0031347//regulation of defense response;GO:0031347//regulation of defense response;GO:2000022//regulation of jasmonic acid mediated signaling pathway;GO:2000022//regulation of jasmonic acid mediated signaling pathway;	GO:0005634//nucleus;GO:0005634//nucleus;	-	ko04075(Plant hormone signal transduction - Zea mays (maize))
PCK vs PN	Zm00001eb371820	down	benzoate carboxyl methyltransferase	GO:0006952;GO:0008168;GO:0008168;GO:0008168;GO:0008757;GO:0008757;GO:0016740;GO:0032259;GO:0032259;GO:0032259;	K21485	GO:0006952//defense response;GO:0032259//methylation;GO:0032259//methylation;GO:0032259//methylation;	-	GO:0008168//methyltransferase activity;GO:0008168//methyltransferase activity;GO:0008168//methyltransferase activity;GO:0008757//S-adenosylmethionine-dependent methyltransferase activity;GO:0008757//S-adenosylmethionine-dependent methyltransferase activity;GO:0016740//transferase activity;	-
PCK vs PN	Zm00001eb128730	down	carbohydrate transporter/ sugar porter/ transporter	GO:0016020;GO:0016021;GO:0016021;GO:0022857;GO:0022857;GO:0055085;GO:0055085;GO:0016020;GO:0016021;GO:0016021;GO:0022857;GO:0022857;GO:0055085;GO:0055085;	-	GO:0055085//transmembrane transport;GO:0055085//transmembrane transport;GO:0055085//transmembrane transport;GO:0055085//transmembrane transport;	GO:0016020//membrane;GO:0016021//integral component of membrane;GO:0016021//integral component of membrane;GO:0016020//membrane;GO:0016021//integral component of membrane;GO:0016021//integral component of membrane;	GO:0022857//transmembrane transporter activity;GO:0022857//transmembrane transporter activity;GO:0022857//transmembrane transporter activity;GO:0022857//transmembrane transporter activity;	-
PCK vs PN	Zm00001eb054430	down	protein FAF-like, chloroplastic	-	-	-	-	-	-
PCK vs PN	Zm00001eb042530	down	2-methylene-furan-3-one reductase	GO:0008270;GO:0008270;GO:0009409;GO:0009507;GO:0009570;GO:0009579;GO:0009941;GO:0010319;GO:0016491;GO:0016491;GO:0016491;GO:0035671;GO:0035798;GO:0048046;GO:0055114;	K18980	GO:0009409//response to cold;GO:0055114//obsolete oxidation-reduction process;	GO:0009507//chloroplast;GO:0009570//chloroplast stroma;GO:0009579//thylakoid;GO:0009941//chloroplast envelope;GO:0010319//stromule;GO:0048046//apoplast;	GO:0008270//zinc ion binding;GO:0008270//zinc ion binding;GO:0016491//oxidoreductase activity;GO:0016491//oxidoreductase activity;GO:0016491//oxidoreductase activity;GO:0035671//enone reductase activity;GO:0035798//2-alkenal reductase (NADP+) activity;	-
PCK vs PN	Zm00001eb125390	down	NA	GO:0005634;GO:0005634;GO:0005634;GO:0010112;GO:0010112;GO:0042742;GO:0042742;	-	GO:0010112//regulation of systemic acquired resistance;GO:0010112//regulation of systemic acquired resistance;GO:0042742//defense response to bacterium;GO:0042742//defense response to bacterium;	GO:0005634//nucleus;GO:0005634//nucleus;GO:0005634//nucleus;	-	-
PCK vs PN	Zm00001eb288190	down	MLO-like protein 1	GO:0006952;GO:0016021;GO:0006952;GO:0016021;GO:0005516;GO:0006952;GO:0006952;GO:0006952;GO:0009607;GO:0016020;GO:0016021;GO:0016021;GO:0016021;	K08472	GO:0006952//defense response;GO:0006952//defense response;GO:0006952//defense response;GO:0006952//defense response;GO:0006952//defense response;GO:0009607//response to biotic stimulus;	GO:0016021//integral component of membrane;GO:0016021//integral component of membrane;GO:0016020//membrane;GO:0016021//integral component of membrane;GO:0016021//integral component of membrane;GO:0016021//integral component of membrane;	GO:0005516//calmodulin binding;	-
PCK vs PN	Zm00001eb292840	down	O-methyltransferase ZRP4	GO:0008168;GO:0008168;GO:0008168;GO:0008171;GO:0008171;GO:0008171;GO:0008757;GO:0008757;GO:0016740;GO:0019438;GO:0019438;GO:0032259;GO:0032259;GO:0032259;GO:0046983;GO:0046983;	-	GO:0019438//aromatic compound biosynthetic process;GO:0019438//aromatic compound biosynthetic process;GO:0032259//methylation;GO:0032259//methylation;GO:0032259//methylation;	-	GO:0008168//methyltransferase activity;GO:0008168//methyltransferase activity;GO:0008168//methyltransferase activity;GO:0008171//O-methyltransferase activity;GO:0008171//O-methyltransferase activity;GO:0008171//O-methyltransferase activity;GO:0008757//S-adenosylmethionine-dependent methyltransferase activity;GO:0008757//S-adenosylmethionine-dependent methyltransferase activity;GO:0016740//transfe…	-

## Sheet: Supplementary Table S8
Supplementary Table S8. KEGG pathway enrichment analysis of comparison group ZCK vs ZN
PathwayID	Pathway	level1	level2	Up	Down	DEG	Total	Pvalue	adjustPvalue	Up_gene	Down_gene	URL	GeneRatio	BgRatio	RichFactor
map00250	Alanine, aspartate and glutamate metabolism	Metabolism	Amino acid metabolism	9	7	16	60	2.81654e-06	0.000312635	Zm00001eb037690(-|K01580);Zm00001eb360480(-|K00264);Zm00001eb294160(-|K00294);Zm00001eb171190(-|K16871);Zm00001eb054990(-|K01915);Zm00001eb223680(-|K00814);Zm00001eb399220(-|K01580);Zm00001eb396990(-|K01953);Zm00001eb152450(-|K14454)	Zm00001eb146310(-|K00764);Zm00001eb060520(-|K00261);Zm00001eb054000(-|K01939);Zm00001eb395810(-|K01756);Zm00001eb034260(-|K00830);Zm00001eb223670(-|K00814);Zm00001eb081550(-|K01580)	http://www.kegg.jp/kegg-bin/show_pathway?map=map00250&multi_query=K00264+%23FFFFFF,red%0d%0aK00294+%23FFFFFF,red%0d%0aK16871+%23FFFFFF,red%0d%0aK01915+%23FFFFFF,red%0d%0aK01953+%23FFFFFF,red%0d%0aK14454+%23FFFFFF,red%0d%0aK00764+%23FFFFFF,green%0d%0aK00261+%23FFFFFF,green%0d%0aK01939+%23FFFFFF,green%0d%0aK01756+%23FFFFFF,green%0d%0aK00830+%23FFFFFF,green%0d%0aK01580+%23FFFFFF,purple%0d%0aK00814+%…	16/365	60/5093	0.266667
map00500	Starch and sucrose metabolism	Metabolism	Carbohydrate metabolism	13	14	27	150	5.76244e-06	0.000319815	Zm00001eb222250(-|K01177);Zm00001eb279740(-|K00703);Zm00001eb003440(-|K01177);Zm00001eb285520(-|K01188);Zm00001eb042370(-|K16055);Zm00001eb121400(-|K00844);Zm00001eb154950(-|K01176);Zm00001eb394050(-|K19892);Zm00001eb018180(-|K19892);Zm00001eb016250(-|K00695);Zm00001eb411680(-|K01188);Zm00001eb413290(-|K00703);Zm00001eb178890(-|K16055)	Zm00001eb283530(-|K00844);Zm00001eb260710(-|K00847);Zm00001eb365810(-|K00847);Zm00001eb392880(-|K00695);Zm00001eb311230(-|K01087);Zm00001eb098650(-|K01087);Zm00001eb427460(-|K01193);Zm00001eb280690(-|K01179);Zm00001eb426510(-|K05350);Zm00001eb421950(-|K01193);Zm00001eb008530(-|K01188);Zm00001eb417940(-|K07024);Zm00001eb120900(-|K01513);Zm00001eb190590(-|K00695)	http://www.kegg.jp/kegg-bin/show_pathway?map=map00500&multi_query=K01177+%23FFFFFF,red%0d%0aK00703+%23FFFFFF,red%0d%0aK16055+%23FFFFFF,red%0d%0aK01176+%23FFFFFF,red%0d%0aK19892+%23FFFFFF,red%0d%0aK00847+%23FFFFFF,green%0d%0aK01087+%23FFFFFF,green%0d%0aK01193+%23FFFFFF,green%0d%0aK01179+%23FFFFFF,green%0d%0aK05350+%23FFFFFF,green%0d%0aK07024+%23FFFFFF,green%0d%0aK01513+%23FFFFFF,green%0d%0aK01188+…	27/365	150/5093	0.18
map00330	Arginine and proline metabolism	Metabolism	Amino acid metabolism	10	3	13	55	9.68531e-05	0.00358356	Zm00001eb289500(-|K12657);Zm00001eb367740(-|K12657);Zm00001eb431200(-|K17839);Zm00001eb294160(-|K00294);Zm00001eb347680(-|K12657);Zm00001eb070310(-|K17839);Zm00001eb184470(-|K01611);Zm00001eb383120(-|K00797);Zm00001eb424480(-|K10536);Zm00001eb152450(-|K14454)	Zm00001eb022980(-|K00318);Zm00001eb248870(-|K00128);Zm00001eb313390(-|K01611)	http://www.kegg.jp/kegg-bin/show_pathway?map=map00330&multi_query=K12657+%23FFFFFF,red%0d%0aK17839+%23FFFFFF,red%0d%0aK00294+%23FFFFFF,red%0d%0aK00797+%23FFFFFF,red%0d%0aK10536+%23FFFFFF,red%0d%0aK14454+%23FFFFFF,red%0d%0aK00318+%23FFFFFF,green%0d%0aK00128+%23FFFFFF,green%0d%0aK01611+%23FFFFFF,purple	13/365	55/5093	0.236364
map04016	MAPK signaling pathway - plant	Environmental Information Processing	Signal transduction	14	10	24	161	0.000416061	0.0115457	Zm00001eb419870(-|K14497);Zm00001eb160470(-|K14497);Zm00001eb294200(-|K14497);Zm00001eb012040(-|K14497);Zm00001eb356420(-|K14497);Zm00001eb344210(-|K14497);Zm00001eb309920(-|K14497);Zm00001eb357040(-|K14497);Zm00001eb074380(-|K17686);Zm00001eb082720(-|K14498);Zm00001eb131620(-|K13447);Zm00001eb098220(-|K14497);Zm00001eb088070(-|K14497);Zm00001eb331080(-|K14514)	Zm00001eb276590(-|K14515);Zm00001eb013780(-|K14496);Zm00001eb395970(-|K02183);Zm00001eb279150(-|K02183);Zm00001eb396710(-|K14496);Zm00001eb286490(-|K13424);Zm00001eb368640(-|K13424);Zm00001eb360950(-|K20716);Zm00001eb167410(-|K02183);Zm00001eb196020(-|K02183)	http://www.kegg.jp/kegg-bin/show_pathway?map=map04016&multi_query=K14497+%23FFFFFF,red%0d%0aK17686+%23FFFFFF,red%0d%0aK14498+%23FFFFFF,red%0d%0aK13447+%23FFFFFF,red%0d%0aK14514+%23FFFFFF,red%0d%0aK14515+%23FFFFFF,green%0d%0aK14496+%23FFFFFF,green%0d%0aK02183+%23FFFFFF,green%0d%0aK13424+%23FFFFFF,green%0d%0aK20716+%23FFFFFF,green	24/365	161/5093	0.149068
map00750	Vitamin B6 metabolism	Metabolism	Metabolism of cofactors and vitamins	0	5	5	12	0.00095593	0.0212216	-	Zm00001eb208970(-|K08681);Zm00001eb001050(-|K00275);Zm00001eb161360(-|K13248);Zm00001eb118250(-|K06215);Zm00001eb239700(-|K13248)	http://www.kegg.jp/kegg-bin/show_pathway?map=map00750&multi_query=K08681+%23FFFFFF,green%0d%0aK00275+%23FFFFFF,green%0d%0aK13248+%23FFFFFF,green%0d%0aK06215+%23FFFFFF,green	5/365	12/5093	0.416667
map00710	Carbon fixation in photosynthetic organisms	Metabolism	Energy metabolism	7	6	13	73	0.00176811	0.0327101	Zm00001eb371140(-|K00029);Zm00001eb220780(-|K00028);Zm00001eb223680(-|K00814);Zm00001eb086870(-|K00615);Zm00001eb304640(-|K00025);Zm00001eb383680(-|K01595);Zm00001eb152450(-|K14454)	Zm00001eb184000(-|K00134);Zm00001eb408010(-|K01623);Zm00001eb200910(-|K01623);Zm00001eb074700(-|K00025);Zm00001eb147750(-|K01100);Zm00001eb223670(-|K00814)	http://www.kegg.jp/kegg-bin/show_pathway?map=map00710&multi_query=K00029+%23FFFFFF,red%0d%0aK00028+%23FFFFFF,red%0d%0aK00615+%23FFFFFF,red%0d%0aK01595+%23FFFFFF,red%0d%0aK14454+%23FFFFFF,red%0d%0aK00134+%23FFFFFF,green%0d%0aK01623+%23FFFFFF,green%0d%0aK01100+%23FFFFFF,green%0d%0aK00814+%23FFFFFF,purple%0d%0aK00025+%23FFFFFF,purple	13/365	73/5093	0.178082
map04075	Plant hormone signal transduction	Environmental Information Processing	Signal transduction	17	17	34	291	0.00273201	0.0433219	Zm00001eb419870(-|K14497);Zm00001eb160470(-|K14497);Zm00001eb294200(-|K14497);Zm00001eb367310(-|K13463);Zm00001eb012040(-|K14497);Zm00001eb356420(-|K14497);Zm00001eb344210(-|K14497);Zm00001eb309920(-|K14497);Zm00001eb357040(-|K14497);Zm00001eb176680(-|K14432);Zm00001eb405030(-|K14492);Zm00001eb082720(-|K14498);Zm00001eb279120(-|K14432);Zm00001eb098220(-|K14497);Zm00001eb147240(-|K14432);Zm00001eb…	Zm00001eb276590(-|K14515);Zm00001eb013780(-|K14496);Zm00001eb069140(-|K14431);Zm00001eb431760(-|K14431);Zm00001eb121040(-|K14508);Zm00001eb396710(-|K14496);Zm00001eb390100(-|K14488);Zm00001eb248690(-|K14488);Zm00001eb147480(-|K13946);Zm00001eb388270(-|K14431);Zm00001eb174180(-|K14484);Zm00001eb090870(-|K14484);Zm00001eb129570(-|K14484);Zm00001eb292830(-|K14486);Zm00001eb005990(-|K13464);Zm00001eb…	http://www.kegg.jp/kegg-bin/show_pathway?map=map04075&multi_query=K14497+%23FFFFFF,red%0d%0aK13463+%23FFFFFF,red%0d%0aK14432+%23FFFFFF,red%0d%0aK14492+%23FFFFFF,red%0d%0aK14498+%23FFFFFF,red%0d%0aK14514+%23FFFFFF,red%0d%0aK14515+%23FFFFFF,green%0d%0aK14496+%23FFFFFF,green%0d%0aK14431+%23FFFFFF,green%0d%0aK14508+%23FFFFFF,green%0d%0aK14488+%23FFFFFF,green%0d%0aK13946+%23FFFFFF,green%0d%0aK14484+%2…	34/365	291/5093	0.116838
map00052	Galactose metabolism	Metabolism	Carbohydrate metabolism	5	5	10	56	0.0057384	0.0764881	Zm00001eb330650(-|K07407);Zm00001eb099530(-|K00850);Zm00001eb044860(-|K07407);Zm00001eb121400(-|K00844);Zm00001eb270890(-|K00850)	Zm00001eb283530(-|K00844);Zm00001eb281720(-|K06617);Zm00001eb427460(-|K01193);Zm00001eb421950(-|K01193);Zm00001eb244910(-|K01785)	http://www.kegg.jp/kegg-bin/show_pathway?map=map00052&multi_query=K07407+%23FFFFFF,red%0d%0aK00850+%23FFFFFF,red%0d%0aK06617+%23FFFFFF,green%0d%0aK01193+%23FFFFFF,green%0d%0aK01785+%23FFFFFF,green%0d%0aK00844+%23FFFFFF,purple	10/365	56/5093	0.178571
map00430	Taurine and hypotaurine metabolism	Metabolism	Metabolism of other amino acids	2	1	3	6	0.00620174	0.0764881	Zm00001eb037690(-|K01580);Zm00001eb399220(-|K01580)	Zm00001eb081550(-|K01580)	http://www.kegg.jp/kegg-bin/show_pathway?map=map00430&multi_query=K01580+%23FFFFFF,purple	3/365	6/5093	0.5
map00410	beta-Alanine metabolism	Metabolism	Metabolism of other amino acids	5	3	8	41	0.0075817	0.0841569	Zm00001eb037690(-|K01580);Zm00001eb431200(-|K17839);Zm00001eb070310(-|K17839);Zm00001eb079760(-|K00276);Zm00001eb399220(-|K01580)	Zm00001eb248870(-|K00128);Zm00001eb379490(-|K00232);Zm00001eb081550(-|K01580)	http://www.kegg.jp/kegg-bin/show_pathway?map=map00410&multi_query=K17839+%23FFFFFF,red%0d%0aK00276+%23FFFFFF,red%0d%0aK00128+%23FFFFFF,green%0d%0aK00232+%23FFFFFF,green%0d%0aK01580+%23FFFFFF,purple	8/365	41/5093	0.195122
map00940	Phenylpropanoid biosynthesis	Metabolism	Biosynthesis of other secondary metabolites	3	17	20	161	0.0104338	0.100215	Zm00001eb332160(-|K00430);Zm00001eb047120(-|K00430);Zm00001eb350350(-|K00430)	Zm00001eb140320(-|K00430);Zm00001eb088800(-|K00083);Zm00001eb234090(-|K09753);Zm00001eb247660(-|K10775);Zm00001eb233720(-|K01904);Zm00001eb226370(-|K00430);Zm00001eb381290(-|K00430);Zm00001eb187910(-|K01904);Zm00001eb095550(-|K00430);Zm00001eb009950(-|K00430);Zm00001eb393680(-|K00430);Zm00001eb278280(-|K13065);Zm00001eb238780(-|K00430);Zm00001eb111430(-|K00430);Zm00001eb102470(-|K00430);Zm00001eb…	http://www.kegg.jp/kegg-bin/show_pathway?map=map00940&multi_query=K00083+%23FFFFFF,green%0d%0aK09753+%23FFFFFF,green%0d%0aK10775+%23FFFFFF,green%0d%0aK01904+%23FFFFFF,green%0d%0aK13065+%23FFFFFF,green%0d%0aK00430+%23FFFFFF,purple	20/365	161/5093	0.124224
map00561	Glycerolipid metabolism	Metabolism	Lipid metabolism	7	5	12	80	0.0108341	0.100215	Zm00001eb055430(-|K01054);Zm00001eb330650(-|K07407);Zm00001eb411260(-|K00901);Zm00001eb044860(-|K07407);Zm00001eb289800(-|K15728);Zm00001eb216000(-|K01054);Zm00001eb290330(-|K00002)	Zm00001eb248870(-|K00128);Zm00001eb335600(-|K18693);Zm00001eb147990(-|K00002);Zm00001eb025780(-|K01054);Zm00001eb159140(-|K13508)	http://www.kegg.jp/kegg-bin/show_pathway?map=map00561&multi_query=K07407+%23FFFFFF,red%0d%0aK00901+%23FFFFFF,red%0d%0aK15728+%23FFFFFF,red%0d%0aK00128+%23FFFFFF,green%0d%0aK18693+%23FFFFFF,green%0d%0aK13508+%23FFFFFF,green%0d%0aK01054+%23FFFFFF,purple%0d%0aK00002+%23FFFFFF,purple	12/365	80/5093	0.15
map00591	Linoleic acid metabolism	Metabolism	Lipid metabolism	1	3	4	15	0.0188006	0.160528	Zm00001eb054040(-|K15718)	Zm00001eb035010(-|K00454);Zm00001eb054050(-|K15718);Zm00001eb134020(-|K00454)	http://www.kegg.jp/kegg-bin/show_pathway?map=map00591&multi_query=K00454+%23FFFFFF,green%0d%0aK15718+%23FFFFFF,purple	4/365	15/5093	0.266667
map00010	Glycolysis / Gluconeogenesis	Metabolism	Carbohydrate metabolism	9	8	17	140	0.0214526	0.170088	Zm00001eb024280(-|K00873);Zm00001eb099530(-|K00850);Zm00001eb309240(-|K00895);Zm00001eb168480(-|K00873);Zm00001eb121400(-|K00844);Zm00001eb371680(-|K00161);Zm00001eb270890(-|K00850);Zm00001eb290330(-|K00002);Zm00001eb015770(-|K15633)	Zm00001eb283530(-|K00844);Zm00001eb184000(-|K00134);Zm00001eb248870(-|K00128);Zm00001eb014500(-|K01913);Zm00001eb408010(-|K01623);Zm00001eb200910(-|K01623);Zm00001eb147990(-|K00002);Zm00001eb244910(-|K01785)	http://www.kegg.jp/kegg-bin/show_pathway?map=map00010&multi_query=K00873+%23FFFFFF,red%0d%0aK00850+%23FFFFFF,red%0d%0aK00895+%23FFFFFF,red%0d%0aK00161+%23FFFFFF,red%0d%0aK15633+%23FFFFFF,red%0d%0aK00134+%23FFFFFF,green%0d%0aK00128+%23FFFFFF,green%0d%0aK01913+%23FFFFFF,green%0d%0aK01623+%23FFFFFF,green%0d%0aK01785+%23FFFFFF,green%0d%0aK00844+%23FFFFFF,purple%0d%0aK00002+%23FFFFFF,purple	17/365	140/5093	0.121429
map02010	ABC transporters	Environmental Information Processing	Membrane transport	3	2	5	24	0.0251573	0.186164	Zm00001eb088790(-|K05658);Zm00001eb374580(-|K05674);Zm00001eb243520(-|K05658)	Zm00001eb431930(-|K05658);Zm00001eb068880(-|K05658)	http://www.kegg.jp/kegg-bin/show_pathway?map=map02010&multi_query=K05674+%23FFFFFF,red%0d%0aK05658+%23FFFFFF,purple	5/365	24/5093	0.208333
map00051	Fructose and mannose metabolism	Metabolism	Carbohydrate metabolism	4	5	9	62	0.031096	0.207775	Zm00001eb099530(-|K00850);Zm00001eb309240(-|K00895);Zm00001eb121400(-|K00844);Zm00001eb270890(-|K00850)	Zm00001eb283530(-|K00844);Zm00001eb260710(-|K00847);Zm00001eb365810(-|K00847);Zm00001eb408010(-|K01623);Zm00001eb200910(-|K01623)	http://www.kegg.jp/kegg-bin/show_pathway?map=map00051&multi_query=K00850+%23FFFFFF,red%0d%0aK00895+%23FFFFFF,red%0d%0aK00847+%23FFFFFF,green%0d%0aK01623+%23FFFFFF,green%0d%0aK00844+%23FFFFFF,purple	9/365	62/5093	0.145161
map00620	Pyruvate metabolism	Metabolism	Carbohydrate metabolism	9	4	13	104	0.0336042	0.207775	Zm00001eb024280(-|K00873);Zm00001eb371140(-|K00029);Zm00001eb220780(-|K00028);Zm00001eb168480(-|K00873);Zm00001eb304640(-|K00025);Zm00001eb383680(-|K01595);Zm00001eb196510(-|K01649);Zm00001eb371680(-|K00161);Zm00001eb290330(-|K00002)	Zm00001eb248870(-|K00128);Zm00001eb014500(-|K01913);Zm00001eb147990(-|K00002);Zm00001eb074700(-|K00025)	http://www.kegg.jp/kegg-bin/show_pathway?map=map00620&multi_query=K00873+%23FFFFFF,red%0d%0aK00029+%23FFFFFF,red%0d%0aK00028+%23FFFFFF,red%0d%0aK01595+%23FFFFFF,red%0d%0aK01649+%23FFFFFF,red%0d%0aK00161+%23FFFFFF,red%0d%0aK00128+%23FFFFFF,green%0d%0aK01913+%23FFFFFF,green%0d%0aK00025+%23FFFFFF,purple%0d%0aK00002+%23FFFFFF,purple	13/365	104/5093	0.125
map00650	Butanoate metabolism	Metabolism	Carbohydrate metabolism	3	2	5	26	0.0346345	0.207775	Zm00001eb037690(-|K01580);Zm00001eb171190(-|K16871);Zm00001eb399220(-|K01580)	Zm00001eb014500(-|K01913);Zm00001eb081550(-|K01580)	http://www.kegg.jp/kegg-bin/show_pathway?map=map00650&multi_query=K16871+%23FFFFFF,red%0d%0aK01913+%23FFFFFF,green%0d%0aK01580+%23FFFFFF,purple	5/365	26/5093	0.192308
map00950	Isoquinoline alkaloid biosynthesis	Metabolism	Biosynthesis of other secondary metabolites	2	2	4	18	0.0355651	0.207775	Zm00001eb079760(-|K00276);Zm00001eb152450(-|K14454)	Zm00001eb048560(-|K01593);Zm00001eb413300(-|K00422)	http://www.kegg.jp/kegg-bin/show_pathway?map=map00950&multi_query=K00276+%23FFFFFF,red%0d%0aK14454+%23FFFFFF,red%0d%0aK01593+%23FFFFFF,green%0d%0aK00422+%23FFFFFF,green	4/365	18/5093	0.222222
map04070	Phosphatidylinositol signaling system	Environmental Information Processing	Signal transduction	3	7	10	75	0.0400314	0.222174	Zm00001eb076550(-|K00921);Zm00001eb411260(-|K00901);Zm00001eb013380(-|K05857)	Zm00001eb395970(-|K02183);Zm00001eb041840(-|K00921);Zm00001eb229100(-|K05857);Zm00001eb279150(-|K02183);Zm00001eb394390(-|K05857);Zm00001eb167410(-|K02183);Zm00001eb196020(-|K02183)	http://www.kegg.jp/kegg-bin/show_pathway?map=map04070&multi_query=K00901+%23FFFFFF,red%0d%0aK02183+%23FFFFFF,green%0d%0aK00921+%23FFFFFF,purple%0d%0aK05857+%23FFFFFF,purple	10/365	75/5093	0.133333
map00564	Glycerophospholipid metabolism	Metabolism	Lipid metabolism	6	7	13	109	0.0466116	0.246376	Zm00001eb294690(-|K05929);Zm00001eb122860(-|K01115);Zm00001eb411260(-|K00901);Zm00001eb362570(-|K01613);Zm00001eb289800(-|K15728);Zm00001eb352530(-|K00006)	Zm00001eb241920(-|K18696);Zm00001eb050070(-|K01126);Zm00001eb335600(-|K18693);Zm00001eb154820(-|K14156);Zm00001eb155940(-|K05929);Zm00001eb159140(-|K13508);Zm00001eb180150(-|K01115)	http://www.kegg.jp/kegg-bin/show_pathway?map=map00564&multi_query=K00901+%23FFFFFF,red%0d%0aK01613+%23FFFFFF,red%0d%0aK15728+%23FFFFFF,red%0d%0aK00006+%23FFFFFF,red%0d%0aK18696+%23FFFFFF,green%0d%0aK01126+%23FFFFFF,green%0d%0aK18693+%23FFFFFF,green%0d%0aK14156+%23FFFFFF,green%0d%0aK13508+%23FFFFFF,green%0d%0aK05929+%23FFFFFF,purple%0d%0aK01115+%23FFFFFF,purple	13/365	109/5093	0.119266
map00230	Purine metabolism	Metabolism	Nucleotide metabolism	4	8	12	99	0.0492133	0.248303	Zm00001eb331540(-|K01490);Zm00001eb271680(-|K10807);Zm00001eb077250(-|K00856);Zm00001eb379830(-|K10808)	Zm00001eb146310(-|K00764);Zm00001eb434370(-|K01951);Zm00001eb054000(-|K01939);Zm00001eb395810(-|K01756);Zm00001eb433900(-|K01466);Zm00001eb327320(-|K00951);Zm00001eb185220(-|K00856);Zm00001eb120900(-|K01513)	http://www.kegg.jp/kegg-bin/show_pathway?map=map00230&multi_query=K01490+%23FFFFFF,red%0d%0aK10807+%23FFFFFF,red%0d%0aK10808+%23FFFFFF,red%0d%0aK00764+%23FFFFFF,green%0d%0aK01951+%23FFFFFF,green%0d%0aK01939+%23FFFFFF,green%0d%0aK01756+%23FFFFFF,green%0d%0aK01466+%23FFFFFF,green%0d%0aK00951+%23FFFFFF,green%0d%0aK01513+%23FFFFFF,green%0d%0aK00856+%23FFFFFF,purple	12/365	99/5093	0.121212
map00592	alpha-Linolenic acid metabolism	Metabolism	Lipid metabolism	0	7	7	49	0.0581129	0.274131	-	Zm00001eb373050(-|K05894);Zm00001eb142480(-|K00224);Zm00001eb035010(-|K00454);Zm00001eb134020(-|K00454);Zm00001eb214000(-|K01723);Zm00001eb102290(-|K00224);Zm00001eb379490(-|K00232)	http://www.kegg.jp/kegg-bin/show_pathway?map=map00592&multi_query=K05894+%23FFFFFF,green%0d%0aK00224+%23FFFFFF,green%0d%0aK00454+%23FFFFFF,green%0d%0aK01723+%23FFFFFF,green%0d%0aK00232+%23FFFFFF,green	7/365	49/5093	0.142857
map00480	Glutathione metabolism	Metabolism	Metabolism of other amino acids	5	8	13	113	0.0592715	0.274131	Zm00001eb271680(-|K10807);Zm00001eb300120(-|K00799);Zm00001eb383120(-|K00797);Zm00001eb379830(-|K10808);Zm00001eb173570(-|K00799)	Zm00001eb256380(-|K00799);Zm00001eb021590(-|K00799);Zm00001eb141010(-|K00799);Zm00001eb429430(-|K00432);Zm00001eb002950(-|K00799);Zm00001eb012910(-|K00799);Zm00001eb402640(-|K00799);Zm00001eb022570(-|K00799)	http://www.kegg.jp/kegg-bin/show_pathway?map=map00480&multi_query=K10807+%23FFFFFF,red%0d%0aK00797+%23FFFFFF,red%0d%0aK10808+%23FFFFFF,red%0d%0aK00432+%23FFFFFF,green%0d%0aK00799+%23FFFFFF,purple	13/365	113/5093	0.115044
map00100	Steroid biosynthesis	Metabolism	Lipid metabolism	3	2	5	32	0.0748833	0.332482	Zm00001eb303010(-|K00559);Zm00001eb265520(-|K08246);Zm00001eb362010(-|K14424)	Zm00001eb399370(-|K00511);Zm00001eb212500(-|K00559)	http://www.kegg.jp/kegg-bin/show_pathway?map=map00100&multi_query=K08246+%23FFFFFF,red%0d%0aK14424+%23FFFFFF,red%0d%0aK00511+%23FFFFFF,green%0d%0aK00559+%23FFFFFF,purple	5/365	32/5093	0.15625
map00220	Arginine biosynthesis	Metabolism	Amino acid metabolism	3	2	5	33	0.0833265	0.35574	Zm00001eb054990(-|K01915);Zm00001eb223680(-|K00814);Zm00001eb152450(-|K14454)	Zm00001eb060520(-|K00261);Zm00001eb223670(-|K00814)	http://www.kegg.jp/kegg-bin/show_pathway?map=map00220&multi_query=K01915+%23FFFFFF,red%0d%0aK14454+%23FFFFFF,red%0d%0aK00261+%23FFFFFF,green%0d%0aK00814+%23FFFFFF,purple	5/365	33/5093	0.151515
map00910	Nitrogen metabolism	Metabolism	Energy metabolism	3	2	5	34	0.0922507	0.379253	Zm00001eb360480(-|K00264);Zm00001eb054990(-|K01915);Zm00001eb193660(-|K00366)	Zm00001eb060520(-|K00261);Zm00001eb083840(-|K01674)	http://www.kegg.jp/kegg-bin/show_pathway?map=map00910&multi_query=K00264+%23FFFFFF,red%0d%0aK01915+%23FFFFFF,red%0d%0aK00366+%23FFFFFF,red%0d%0aK00261+%23FFFFFF,green%0d%0aK01674+%23FFFFFF,green	5/365	34/5093	0.147059
map00460	Cyanoamino acid metabolism	Metabolism	Metabolism of other amino acids	3	2	5	35	0.101645	0.398676	Zm00001eb285520(-|K01188);Zm00001eb411680(-|K01188);Zm00001eb274870(-|K08248)	Zm00001eb426510(-|K05350);Zm00001eb008530(-|K01188)	http://www.kegg.jp/kegg-bin/show_pathway?map=map00460&multi_query=K08248+%23FFFFFF,red%0d%0aK05350+%23FFFFFF,green%0d%0aK01188+%23FFFFFF,purple	5/365	35/5093	0.142857
map00240	Pyrimidine metabolism	Metabolism	Nucleotide metabolism	3	5	8	67	0.104159	0.398676	Zm00001eb344260(-|K01937);Zm00001eb271680(-|K10807);Zm00001eb379830(-|K10808)	Zm00001eb358270(-|K01937);Zm00001eb215810(-|K06287);Zm00001eb268760(-|K13800);Zm00001eb120900(-|K01513);Zm00001eb359410(-|K01937)	http://www.kegg.jp/kegg-bin/show_pathway?map=map00240&multi_query=K10807+%23FFFFFF,red%0d%0aK10808+%23FFFFFF,red%0d%0aK06287+%23FFFFFF,green%0d%0aK13800+%23FFFFFF,green%0d%0aK01513+%23FFFFFF,green%0d%0aK01937+%23FFFFFF,purple	8/365	67/5093	0.119403
map00350	Tyrosine metabolism	Metabolism	Amino acid metabolism	3	2	5	36	0.111497	0.412538	Zm00001eb379510(-|K00451);Zm00001eb079760(-|K00276);Zm00001eb152450(-|K14454)	Zm00001eb048560(-|K01593);Zm00001eb413300(-|K00422)	http://www.kegg.jp/kegg-bin/show_pathway?map=map00350&multi_query=K00451+%23FFFFFF,red%0d%0aK00276+%23FFFFFF,red%0d%0aK14454+%23FFFFFF,red%0d%0aK01593+%23FFFFFF,green%0d%0aK00422+%23FFFFFF,green	5/365	36/5093	0.138889
map01040	Biosynthesis of unsaturated fatty acids	Metabolism	Lipid metabolism	1	3	4	27	0.123714	0.442975	Zm00001eb317790(-|K03921)	Zm00001eb413570(-|K03921);Zm00001eb025490(-|K03921);Zm00001eb379490(-|K00232)	http://www.kegg.jp/kegg-bin/show_pathway?map=map01040&multi_query=K00232+%23FFFFFF,green%0d%0aK03921+%23FFFFFF,purple	4/365	27/5093	0.148148
map00603	Glycosphingolipid biosynthesis - globo and isoglobo series	Metabolism	Glycan biosynthesis and metabolism	2	0	2	9	0.132007	0.455535	Zm00001eb330650(-|K07407);Zm00001eb044860(-|K07407)	-	http://www.kegg.jp/kegg-bin/show_pathway?map=map00603&multi_query=K07407+%23FFFFFF,red	2/365	9/5093	0.222222
map00061	Fatty acid biosynthesis	Metabolism	Lipid metabolism	2	4	6	49	0.135429	0.455535	Zm00001eb064380(-|K01897);Zm00001eb317790(-|K03921)	Zm00001eb308620(-|K00208);Zm00001eb413570(-|K03921);Zm00001eb376490(-|K01897);Zm00001eb025490(-|K03921)	http://www.kegg.jp/kegg-bin/show_pathway?map=map00061&multi_query=K00208+%23FFFFFF,green%0d%0aK01897+%23FFFFFF,purple%0d%0aK03921+%23FFFFFF,purple	6/365	49/5093	0.122449
map00630	Glyoxylate and dicarboxylate metabolism	Metabolism	Carbohydrate metabolism	4	4	8	72	0.141377	0.461556	Zm00001eb089800(-|K01681);Zm00001eb054990(-|K01915);Zm00001eb304640(-|K00025);Zm00001eb105870(-|K01681)	Zm00001eb014500(-|K01913);Zm00001eb299920(-|K15919);Zm00001eb074700(-|K00025);Zm00001eb034260(-|K00830)	http://www.kegg.jp/kegg-bin/show_pathway?map=map00630&multi_query=K01681+%23FFFFFF,red%0d%0aK01915+%23FFFFFF,red%0d%0aK01913+%23FFFFFF,green%0d%0aK15919+%23FFFFFF,green%0d%0aK00830+%23FFFFFF,green%0d%0aK00025+%23FFFFFF,purple	8/365	72/5093	0.111111
map00360	Phenylalanine metabolism	Metabolism	Amino acid metabolism	2	2	4	30	0.164065	0.52032	Zm00001eb079760(-|K00276);Zm00001eb152450(-|K14454)	Zm00001eb048560(-|K01593);Zm00001eb247660(-|K10775)	http://www.kegg.jp/kegg-bin/show_pathway?map=map00360&multi_query=K00276+%23FFFFFF,red%0d%0aK14454+%23FFFFFF,red%0d%0aK01593+%23FFFFFF,green%0d%0aK10775+%23FFFFFF,green	4/365	30/5093	0.133333
map04626	Plant-pathogen interaction	Organismal Systems	Environmental adaptation	6	12	18	202	0.196804	0.599682	Zm00001eb144570(-|K13436);Zm00001eb411450(-|K13412);Zm00001eb424710(-|K18835);Zm00001eb131620(-|K13447);Zm00001eb134710(-|K05391);Zm00001eb330780(-|K13448)	Zm00001eb395970(-|K02183);Zm00001eb057860(-|K05391);Zm00001eb279150(-|K02183);Zm00001eb286490(-|K13424);Zm00001eb078880(-|K13436);Zm00001eb368640(-|K13424);Zm00001eb275530(-|K13456);Zm00001eb410900(-|K13457);Zm00001eb395260(-|K13448);Zm00001eb167410(-|K02183);Zm00001eb196020(-|K02183);Zm00001eb008920(-|K15397)	http://www.kegg.jp/kegg-bin/show_pathway?map=map04626&multi_query=K13412+%23FFFFFF,red%0d%0aK18835+%23FFFFFF,red%0d%0aK13447+%23FFFFFF,red%0d%0aK02183+%23FFFFFF,green%0d%0aK13424+%23FFFFFF,green%0d%0aK13456+%23FFFFFF,green%0d%0aK13457+%23FFFFFF,green%0d%0aK15397+%23FFFFFF,green%0d%0aK13436+%23FFFFFF,purple%0d%0aK05391+%23FFFFFF,purple%0d%0aK13448+%23FFFFFF,purple	18/365	202/5093	0.0891089
map00260	Glycine, serine and threonine metabolism	Metabolism	Amino acid metabolism	5	2	7	67	0.201829	0.599682	Zm00001eb179190(-|K00130);Zm00001eb140430(-|K00306);Zm00001eb079760(-|K00276);Zm00001eb340420(-|K00306);Zm00001eb015770(-|K15633)	Zm00001eb299920(-|K15919);Zm00001eb034260(-|K00830)	http://www.kegg.jp/kegg-bin/show_pathway?map=map00260&multi_query=K00130+%23FFFFFF,red%0d%0aK00306+%23FFFFFF,red%0d%0aK00276+%23FFFFFF,red%0d%0aK15633+%23FFFFFF,red%0d%0aK15919+%23FFFFFF,green%0d%0aK00830+%23FFFFFF,green	7/365	67/5093	0.104478
map00740	Riboflavin metabolism	Metabolism	Metabolism of cofactors and vitamins	0	3	3	22	0.206081	0.599682	-	Zm00001eb010130(-|K14379);Zm00001eb370610(-|K20884);Zm00001eb120900(-|K01513)	http://www.kegg.jp/kegg-bin/show_pathway?map=map00740&multi_query=K14379+%23FFFFFF,green%0d%0aK20884+%23FFFFFF,green%0d%0aK01513+%23FFFFFF,green	3/365	22/5093	0.136364
map00902	Monoterpenoid biosynthesis	Metabolism	Metabolism of terpenoids and polyketides	0	2	2	12	0.210699	0.599682	-	Zm00001eb208380(-|K15086);Zm00001eb212360(-|K15095)	http://www.kegg.jp/kegg-bin/show_pathway?map=map00902&multi_query=K15086+%23FFFFFF,green%0d%0aK15095+%23FFFFFF,green	2/365	12/5093	0.166667
map00562	Inositol phosphate metabolism	Metabolism	Carbohydrate metabolism	3	4	7	70	0.233628	0.643886	Zm00001eb076550(-|K00921);Zm00001eb008360(-|K01858);Zm00001eb013380(-|K05857)	Zm00001eb041840(-|K00921);Zm00001eb229100(-|K05857);Zm00001eb394390(-|K05857);Zm00001eb401220(-|K01858)	http://www.kegg.jp/kegg-bin/show_pathway?map=map00562&multi_query=K00921+%23FFFFFF,purple%0d%0aK01858+%23FFFFFF,purple%0d%0aK05857+%23FFFFFF,purple	7/365	70/5093	0.1
map00909	Sesquiterpenoid and triterpenoid biosynthesis	Metabolism	Metabolism of terpenoids and polyketides	0	2	2	13	0.237924	0.643886	-	Zm00001eb071090(-|K15793);Zm00001eb399370(-|K00511)	http://www.kegg.jp/kegg-bin/show_pathway?map=map00909&multi_query=K15793+%23FFFFFF,green%0d%0aK00511+%23FFFFFF,green	2/365	13/5093	0.153846
map00030	Pentose phosphate pathway	Metabolism	Carbohydrate metabolism	4	2	6	59	0.245788	0.643886	Zm00001eb099530(-|K00850);Zm00001eb309240(-|K00895);Zm00001eb086870(-|K00615);Zm00001eb270890(-|K00850)	Zm00001eb408010(-|K01623);Zm00001eb200910(-|K01623)	http://www.kegg.jp/kegg-bin/show_pathway?map=map00030&multi_query=K00850+%23FFFFFF,red%0d%0aK00895+%23FFFFFF,red%0d%0aK00615+%23FFFFFF,red%0d%0aK01623+%23FFFFFF,green	6/365	59/5093	0.101695
map00905	Brassinosteroid biosynthesis	Metabolism	Metabolism of terpenoids and polyketides	0	2	2	14	0.265311	0.643886	-	Zm00001eb009730(-|K09587);Zm00001eb122680(-|K15639)	http://www.kegg.jp/kegg-bin/show_pathway?map=map00905&multi_query=K09587+%23FFFFFF,green%0d%0aK15639+%23FFFFFF,green	2/365	14/5093	0.142857
map00770	Pantothenate and CoA biosynthesis	Metabolism	Metabolism of cofactors and vitamins	2	2	4	37	0.271931	0.643886	Zm00001eb431200(-|K17839);Zm00001eb070310(-|K17839)	Zm00001eb248870(-|K00128);Zm00001eb120900(-|K01513)	http://www.kegg.jp/kegg-bin/show_pathway?map=map00770&multi_query=K17839+%23FFFFFF,red%0d%0aK00128+%23FFFFFF,green%0d%0aK01513+%23FFFFFF,green	4/365	37/5093	0.108108
map00906	Carotenoid biosynthesis	Metabolism	Metabolism of terpenoids and polyketides	3	1	4	37	0.271931	0.643886	Zm00001eb314900(-|K09843);Zm00001eb428470(-|K15746);Zm00001eb403700(-|K15746)	Zm00001eb188280(-|K09840)	http://www.kegg.jp/kegg-bin/show_pathway?map=map00906&multi_query=K09843+%23FFFFFF,red%0d%0aK15746+%23FFFFFF,red%0d%0aK09840+%23FFFFFF,green	4/365	37/5093	0.108108
map00941	Flavonoid biosynthesis	Metabolism	Biosynthesis of other secondary metabolites	0	4	4	37	0.271931	0.643886	-	Zm00001eb419040(-|K23180);Zm00001eb163860(-|K01859);Zm00001eb278280(-|K13065);Zm00001eb124150(-|K13065)	http://www.kegg.jp/kegg-bin/show_pathway?map=map00941&multi_query=K23180+%23FFFFFF,green%0d%0aK01859+%23FFFFFF,green%0d%0aK13065+%23FFFFFF,green	4/365	37/5093	0.108108
map03440	Homologous recombination	Genetic Information Processing	Replication and repair	2	3	5	49	0.272636	0.643886	Zm00001eb320860(-|K15362);Zm00001eb141330(-|K08991)	Zm00001eb158710(-|K03111);Zm00001eb365600(-|K03553);Zm00001eb266890(-|K07466)	http://www.kegg.jp/kegg-bin/show_pathway?map=map03440&multi_query=K15362+%23FFFFFF,red%0d%0aK08991+%23FFFFFF,red%0d%0aK03111+%23FFFFFF,green%0d%0aK03553+%23FFFFFF,green%0d%0aK07466+%23FFFFFF,green	5/365	49/5093	0.102041
map00945	Stilbenoid, diarylheptanoid and gingerol biosynthesis	Metabolism	Biosynthesis of other secondary metabolites	0	3	3	26	0.284716	0.658406	-	Zm00001eb278280(-|K13065);Zm00001eb124150(-|K13065);Zm00001eb198050(-|K17212)	http://www.kegg.jp/kegg-bin/show_pathway?map=map00945&multi_query=K13065+%23FFFFFF,green%0d%0aK17212+%23FFFFFF,green	3/365	26/5093	0.115385
map00531	Glycosaminoglycan degradation	Metabolism	Glycan biosynthesis and metabolism	1	1	2	15	0.292696	0.663045	Zm00001eb068240(-|K01205)	Zm00001eb258100(-|K07964)	http://www.kegg.jp/kegg-bin/show_pathway?map=map00531&multi_query=K01205+%23FFFFFF,red%0d%0aK07964+%23FFFFFF,green	2/365	15/5093	0.133333
map00270	Cysteine and methionine metabolism	Metabolism	Amino acid metabolism	6	4	10	115	0.308805	0.685547	Zm00001eb314610(-|K05933);Zm00001eb184470(-|K01611);Zm00001eb383120(-|K00797);Zm00001eb304640(-|K00025);Zm00001eb152450(-|K14454);Zm00001eb135800(-|K00547)	Zm00001eb074700(-|K00025);Zm00001eb313390(-|K01611);Zm00001eb218320(-|K00549);Zm00001eb193360(-|K05933)	http://www.kegg.jp/kegg-bin/show_pathway?map=map00270&multi_query=K00797+%23FFFFFF,red%0d%0aK14454+%23FFFFFF,red%0d%0aK00547+%23FFFFFF,red%0d%0aK00549+%23FFFFFF,green%0d%0aK05933+%23FFFFFF,purple%0d%0aK01611+%23FFFFFF,purple%0d%0aK00025+%23FFFFFF,purple	10/365	115/5093	0.0869565
map00960	Tropane, piperidine and pyridine alkaloid biosynthesis	Metabolism	Biosynthesis of other secondary metabolites	2	0	2	16	0.31994	0.696339	Zm00001eb079760(-|K00276);Zm00001eb152450(-|K14454)	-	http://www.kegg.jp/kegg-bin/show_pathway?map=map00960&multi_query=K00276+%23FFFFFF,red%0d%0aK14454+%23FFFFFF,red	2/365	16/5093	0.125
map04146	Peroxisome	Cellular Processes	Transport and catabolism	3	5	8	93	0.348985	0.744948	Zm00001eb064380(-|K01897);Zm00001eb140430(-|K00306);Zm00001eb340420(-|K00306)	Zm00001eb049140(-|K13348);Zm00001eb219680(-|K13348);Zm00001eb376490(-|K01897);Zm00001eb034260(-|K00830);Zm00001eb379490(-|K00232)	http://www.kegg.jp/kegg-bin/show_pathway?map=map04146&multi_query=K00306+%23FFFFFF,red%0d%0aK13348+%23FFFFFF,green%0d%0aK00830+%23FFFFFF,green%0d%0aK00232+%23FFFFFF,green%0d%0aK01897+%23FFFFFF,purple	8/365	93/5093	0.0860215
map00760	Nicotinate and nicotinamide metabolism	Metabolism	Metabolism of cofactors and vitamins	0	2	2	18	0.37354	0.768188	-	Zm00001eb063350(-|K18551);Zm00001eb120900(-|K01513)	http://www.kegg.jp/kegg-bin/show_pathway?map=map00760&multi_query=K18551+%23FFFFFF,green%0d%0aK01513+%23FFFFFF,green	2/365	18/5093	0.111111
map00400	Phenylalanine, tyrosine and tryptophan biosynthesis	Metabolism	Amino acid metabolism	1	4	5	56	0.373713	0.768188	Zm00001eb152450(-|K14454)	Zm00001eb069000(-|K00891);Zm00001eb421790(-|K05359);Zm00001eb309260(-|K01609);Zm00001eb179760(-|K01850)	http://www.kegg.jp/kegg-bin/show_pathway?map=map00400&multi_query=K14454+%23FFFFFF,red%0d%0aK00891+%23FFFFFF,green%0d%0aK05359+%23FFFFFF,green%0d%0aK01609+%23FFFFFF,green%0d%0aK01850+%23FFFFFF,green	5/365	56/5093	0.0892857
map03430	Mismatch repair	Genetic Information Processing	Replication and repair	0	3	3	32	0.405227	0.776995	-	Zm00001eb434000(-|K08736);Zm00001eb158710(-|K03111);Zm00001eb266890(-|K07466)	http://www.kegg.jp/kegg-bin/show_pathway?map=map03430&multi_query=K08736+%23FFFFFF,green%0d%0aK03111+%23FFFFFF,green%0d%0aK07466+%23FFFFFF,green	3/365	32/5093	0.09375
map00903	Limonene and pinene degradation	Metabolism	Metabolism of terpenoids and polyketides	0	1	1	7	0.405998	0.776995	-	Zm00001eb248870(-|K00128)	http://www.kegg.jp/kegg-bin/show_pathway?map=map00903&multi_query=K00128+%23FFFFFF,green	1/365	7/5093	0.142857
map00965	Betalain biosynthesis	Metabolism	Biosynthesis of other secondary metabolites	0	1	1	7	0.405998	0.776995	-	Zm00001eb048560(-|K01593)	http://www.kegg.jp/kegg-bin/show_pathway?map=map00965&multi_query=K01593+%23FFFFFF,green	1/365	7/5093	0.142857
map00966	Glucosinolate biosynthesis	Metabolism	Biosynthesis of other secondary metabolites	1	0	1	7	0.405998	0.776995	Zm00001eb208760(-|K01703)	-	http://www.kegg.jp/kegg-bin/show_pathway?map=map00966&multi_query=K01703+%23FFFFFF,red	1/365	7/5093	0.142857
map00310	Lysine degradation	Metabolism	Amino acid metabolism	2	1	3	33	0.424908	0.793595	Zm00001eb140430(-|K00306);Zm00001eb340420(-|K00306)	Zm00001eb248870(-|K00128)	http://www.kegg.jp/kegg-bin/show_pathway?map=map00310&multi_query=K00306+%23FFFFFF,red%0d%0aK00128+%23FFFFFF,green	3/365	33/5093	0.0909091
map00071	Fatty acid degradation	Metabolism	Lipid metabolism	1	3	4	47	0.437992	0.793595	Zm00001eb064380(-|K01897)	Zm00001eb248870(-|K00128);Zm00001eb376490(-|K01897);Zm00001eb379490(-|K00232)	http://www.kegg.jp/kegg-bin/show_pathway?map=map00071&multi_query=K00128+%23FFFFFF,green%0d%0aK00232+%23FFFFFF,green%0d%0aK01897+%23FFFFFF,purple	4/365	47/5093	0.0851064
map00660	C5-Branched dibasic acid metabolism	Metabolism	Carbohydrate metabolism	1	0	1	8	0.448627	0.793595	Zm00001eb208760(-|K01703)	-	http://www.kegg.jp/kegg-bin/show_pathway?map=map00660&multi_query=K01703+%23FFFFFF,red	1/365	8/5093	0.125
map00196	Photosynthesis - antenna proteins	Metabolism	Energy metabolism	0	2	2	21	0.450419	0.793595	-	Zm00001eb049640(-|K08913);Zm00001eb049630(-|K08913)	http://www.kegg.jp/kegg-bin/show_pathway?map=map00196&multi_query=K08913+%23FFFFFF,green	2/365	21/5093	0.0952381
map00290	Valine, leucine and isoleucine biosynthesis	Metabolism	Amino acid metabolism	2	0	2	21	0.450419	0.793595	Zm00001eb196510(-|K01649);Zm00001eb208760(-|K01703)	-	http://www.kegg.jp/kegg-bin/show_pathway?map=map00290&multi_query=K01649+%23FFFFFF,red%0d%0aK01703+%23FFFFFF,red	2/365	21/5093	0.0952381
map00997	Biosynthesis of various secondary metabolites - part 3	Metabolism	Biosynthesis of other secondary metabolites	1	1	2	23	0.498618	0.86479	Zm00001eb010040(-|K22374)	Zm00001eb203230(-|K14271)	http://www.kegg.jp/kegg-bin/show_pathway?map=map00997&multi_query=K22374+%23FFFFFF,red%0d%0aK14271+%23FFFFFF,green	2/365	23/5093	0.0869565
map00402	Benzoxazinoid biosynthesis	Metabolism	Biosynthesis of other secondary metabolites	0	1	1	10	0.524948	0.882867	-	Zm00001eb165620(-|K13223)	http://www.kegg.jp/kegg-bin/show_pathway?map=map00402&multi_query=K13223+%23FFFFFF,green	1/365	10/5093	0.1
map00514	Other types of O-glycan biosynthesis	Metabolism	Glycan biosynthesis and metabolism	1	0	1	10	0.524948	0.882867	Zm00001eb241190(-|K09667)	-	http://www.kegg.jp/kegg-bin/show_pathway?map=map00514&multi_query=K09667+%23FFFFFF,red	1/365	10/5093	0.1
map00600	Sphingolipid metabolism	Metabolism	Lipid metabolism	2	1	3	39	0.537115	0.884309	Zm00001eb330650(-|K07407);Zm00001eb044860(-|K07407)	Zm00001eb372420(-|K04713)	http://www.kegg.jp/kegg-bin/show_pathway?map=map00600&multi_query=K07407+%23FFFFFF,red%0d%0aK04713+%23FFFFFF,green	3/365	39/5093	0.0769231
map00020	Citrate cycle (TCA cycle)	Metabolism	Carbohydrate metabolism	4	1	5	69	0.55716	0.884309	Zm00001eb089800(-|K01681);Zm00001eb304640(-|K00025);Zm00001eb371680(-|K00161);Zm00001eb105870(-|K01681)	Zm00001eb074700(-|K00025)	http://www.kegg.jp/kegg-bin/show_pathway?map=map00020&multi_query=K01681+%23FFFFFF,red%0d%0aK00161+%23FFFFFF,red%0d%0aK00025+%23FFFFFF,purple	5/365	69/5093	0.0724638
map00261	Monobactam biosynthesis	Metabolism	Biosynthesis of other secondary metabolites	0	1	1	11	0.55906	0.884309	-	Zm00001eb176170(-|K00215)	http://www.kegg.jp/kegg-bin/show_pathway?map=map00261&multi_query=K00215+%23FFFFFF,green	1/365	11/5093	0.0909091
map00520	Amino sugar and nucleotide sugar metabolism	Metabolism	Carbohydrate metabolism	3	8	11	155	0.559852	0.884309	Zm00001eb405650(-|K13648);Zm00001eb121400(-|K00844);Zm00001eb071360(-|K18677)	Zm00001eb283530(-|K00844);Zm00001eb260710(-|K00847);Zm00001eb365810(-|K00847);Zm00001eb070940(-|K00972);Zm00001eb431850(-|K15920);Zm00001eb246640(-|K01183);Zm00001eb010710(-|K08679);Zm00001eb284390(-|K12450)	http://www.kegg.jp/kegg-bin/show_pathway?map=map00520&multi_query=K13648+%23FFFFFF,red%0d%0aK18677+%23FFFFFF,red%0d%0aK00847+%23FFFFFF,green%0d%0aK00972+%23FFFFFF,green%0d%0aK15920+%23FFFFFF,green%0d%0aK01183+%23FFFFFF,green%0d%0aK08679+%23FFFFFF,green%0d%0aK12450+%23FFFFFF,green%0d%0aK00844+%23FFFFFF,purple	11/365	155/5093	0.0709677
map00565	Ether lipid metabolism	Metabolism	Lipid metabolism	1	1	2	26	0.565639	0.884309	Zm00001eb122860(-|K01115)	Zm00001eb180150(-|K01115)	http://www.kegg.jp/kegg-bin/show_pathway?map=map00565&multi_query=K01115+%23FFFFFF,purple	2/365	26/5093	0.0769231
map04122	Sulfur relay system	Genetic Information Processing	Folding, sorting and degradation	0	1	1	12	0.59073	0.910708	-	Zm00001eb074840(-|K11996)	http://www.kegg.jp/kegg-bin/show_pathway?map=map04122&multi_query=K11996+%23FFFFFF,green	1/365	12/5093	0.0833333
map00073	Cutin, suberine and wax biosynthesis	Metabolism	Lipid metabolism	0	2	2	28	0.606617	0.918234	-	Zm00001eb221970(-|K15404);Zm00001eb042160(-|K15403)	http://www.kegg.jp/kegg-bin/show_pathway?map=map00073&multi_query=K15404+%23FFFFFF,green%0d%0aK15403+%23FFFFFF,green	2/365	28/5093	0.0714286
map00130	Ubiquinone and other terpenoid-quinone biosynthesis	Metabolism	Metabolism of cofactors and vitamins	0	3	3	44	0.620428	0.918234	-	Zm00001eb373110(-|K17872);Zm00001eb233720(-|K01904);Zm00001eb187910(-|K01904)	http://www.kegg.jp/kegg-bin/show_pathway?map=map00130&multi_query=K17872+%23FFFFFF,green%0d%0aK01904+%23FFFFFF,green	3/365	44/5093	0.0681818
map03030	DNA replication	Genetic Information Processing	Replication and repair	0	3	3	44	0.620428	0.918234	-	Zm00001eb158710(-|K03111);Zm00001eb079750(-|K10744);Zm00001eb266890(-|K07466)	http://www.kegg.jp/kegg-bin/show_pathway?map=map03030&multi_query=K03111+%23FFFFFF,green%0d%0aK10744+%23FFFFFF,green%0d%0aK07466+%23FFFFFF,green	3/365	44/5093	0.0681818
map00904	Diterpenoid biosynthesis	Metabolism	Metabolism of terpenoids and polyketides	1	1	2	30	0.644598	0.941452	Zm00001eb300490(-|K22639)	Zm00001eb015820(-|K20666)	http://www.kegg.jp/kegg-bin/show_pathway?map=map00904&multi_query=K22639+%23FFFFFF,red%0d%0aK20666+%23FFFFFF,green	2/365	30/5093	0.0666667
map00300	Lysine biosynthesis	Metabolism	Amino acid metabolism	0	1	1	15	0.672762	0.954166	-	Zm00001eb176170(-|K00215)	http://www.kegg.jp/kegg-bin/show_pathway?map=map00300&multi_query=K00215+%23FFFFFF,green	1/365	15/5093	0.0666667
map00640	Propanoate metabolism	Metabolism	Carbohydrate metabolism	1	1	2	32	0.679627	0.954166	Zm00001eb409040(-|K00166)	Zm00001eb379490(-|K00232)	http://www.kegg.jp/kegg-bin/show_pathway?map=map00640&multi_query=K00166+%23FFFFFF,red%0d%0aK00232+%23FFFFFF,green	2/365	32/5093	0.0625
map04141	Protein processing in endoplasmic reticulum	Genetic Information Processing	Folding, sorting and degradation	6	9	15	229	0.682581	0.954166	Zm00001eb214940(-|K09490);Zm00001eb257130(-|K13993);Zm00001eb148420(-|K03283);Zm00001eb368000(-|K03283);Zm00001eb415500(-|K10666);Zm00001eb124940(-|K13993)	Zm00001eb359510(-|K06689);Zm00001eb210140(-|K09580);Zm00001eb097550(-|K06689);Zm00001eb233830(-|K07342);Zm00001eb322740(-|K13993);Zm00001eb115480(-|K03094);Zm00001eb229930(-|K09490);Zm00001eb331940(-|K03094);Zm00001eb096980(-|K08057)	http://www.kegg.jp/kegg-bin/show_pathway?map=map04141&multi_query=K03283+%23FFFFFF,red%0d%0aK10666+%23FFFFFF,red%0d%0aK06689+%23FFFFFF,green%0d%0aK09580+%23FFFFFF,green%0d%0aK07342+%23FFFFFF,green%0d%0aK03094+%23FFFFFF,green%0d%0aK08057+%23FFFFFF,green%0d%0aK09490+%23FFFFFF,purple%0d%0aK13993+%23FFFFFF,purple	15/365	229/5093	0.0655022
map00340	Histidine metabolism	Metabolism	Amino acid metabolism	0	1	1	16	0.696283	0.954166	-	Zm00001eb248870(-|K00128)	http://www.kegg.jp/kegg-bin/show_pathway?map=map00340&multi_query=K00128+%23FFFFFF,green	1/365	16/5093	0.0625
map00590	Arachidonic acid metabolism	Metabolism	Lipid metabolism	0	1	1	16	0.696283	0.954166	-	Zm00001eb429430(-|K00432)	http://www.kegg.jp/kegg-bin/show_pathway?map=map00590&multi_query=K00432+%23FFFFFF,green	1/365	16/5093	0.0625
map00053	Ascorbate and aldarate metabolism	Metabolism	Carbohydrate metabolism	1	3	4	68	0.728836	0.966086	Zm00001eb290330(-|K00002)	Zm00001eb248870(-|K00128);Zm00001eb147990(-|K00002);Zm00001eb010710(-|K08679)	http://www.kegg.jp/kegg-bin/show_pathway?map=map00053&multi_query=K00128+%23FFFFFF,green%0d%0aK08679+%23FFFFFF,green%0d%0aK00002+%23FFFFFF,purple	4/365	68/5093	0.0588235
map04712	Circadian rhythm - plant	Organismal Systems	Environmental adaptation	2	1	3	52	0.731207	0.966086	Zm00001eb318290(-|K16223);Zm00001eb150240(-|K12127)	Zm00001eb235510(-|K16241)	http://www.kegg.jp/kegg-bin/show_pathway?map=map04712&multi_query=K16223+%23FFFFFF,red%0d%0aK12127+%23FFFFFF,red%0d%0aK16241+%23FFFFFF,green	3/365	52/5093	0.0576923
map04144	Endocytosis	Cellular Processes	Transport and catabolism	7	4	11	178	0.740595	0.966086	Zm00001eb246220(-|K18584);Zm00001eb122860(-|K01115);Zm00001eb367730(-|K07904);Zm00001eb148420(-|K03283);Zm00001eb368000(-|K03283);Zm00001eb183860(-|K18584);Zm00001eb138130(-|K18443)	Zm00001eb286900(-|K12486);Zm00001eb235980(-|K12486);Zm00001eb248370(-|K12200);Zm00001eb180150(-|K01115)	http://www.kegg.jp/kegg-bin/show_pathway?map=map04144&multi_query=K18584+%23FFFFFF,red%0d%0aK07904+%23FFFFFF,red%0d%0aK03283+%23FFFFFF,red%0d%0aK18443+%23FFFFFF,red%0d%0aK12486+%23FFFFFF,green%0d%0aK12200+%23FFFFFF,green%0d%0aK01115+%23FFFFFF,purple	11/365	178/5093	0.0617978
map00380	Tryptophan metabolism	Metabolism	Amino acid metabolism	0	3	3	53	0.743095	0.966086	-	Zm00001eb048560(-|K01593);Zm00001eb248870(-|K00128);Zm00001eb119530(-|K11816)	http://www.kegg.jp/kegg-bin/show_pathway?map=map00380&multi_query=K01593+%23FFFFFF,green%0d%0aK00128+%23FFFFFF,green%0d%0aK11816+%23FFFFFF,green	3/365	53/5093	0.0566038
map00450	Selenocompound metabolism	Metabolism	Metabolism of other amino acids	0	1	1	19	0.757203	0.966086	-	Zm00001eb218320(-|K00549)	http://www.kegg.jp/kegg-bin/show_pathway?map=map00450&multi_query=K00549+%23FFFFFF,green	1/365	19/5093	0.0526316
map00780	Biotin metabolism	Metabolism	Metabolism of cofactors and vitamins	0	1	1	19	0.757203	0.966086	-	Zm00001eb308620(-|K00208)	http://www.kegg.jp/kegg-bin/show_pathway?map=map00780&multi_query=K00208+%23FFFFFF,green	1/365	19/5093	0.0526316
map03060	Protein export	Genetic Information Processing	Folding, sorting and degradation	1	2	3	57	0.786505	0.982178	Zm00001eb214940(-|K09490)	Zm00001eb233830(-|K07342);Zm00001eb229930(-|K09490)	http://www.kegg.jp/kegg-bin/show_pathway?map=map03060&multi_query=K07342+%23FFFFFF,green%0d%0aK09490+%23FFFFFF,purple	3/365	57/5093	0.0526316
map00900	Terpenoid backbone biosynthesis	Metabolism	Metabolism of terpenoids and polyketides	0	3	3	58	0.796361	0.982178	-	Zm00001eb126690(-|K00099);Zm00001eb325560(-|K13789);Zm00001eb071090(-|K15793)	http://www.kegg.jp/kegg-bin/show_pathway?map=map00900&multi_query=K00099+%23FFFFFF,green%0d%0aK13789+%23FFFFFF,green%0d%0aK15793+%23FFFFFF,green	3/365	58/5093	0.0517241
map00970	Aminoacyl-tRNA biosynthesis	Genetic Information Processing	Translation	0	3	3	58	0.796361	0.982178	-	Zm00001eb063470(-|K01883);Zm00001eb402830(-|K01885);Zm00001eb172860(-|K01866)	http://www.kegg.jp/kegg-bin/show_pathway?map=map00970&multi_query=K01883+%23FFFFFF,green%0d%0aK01885+%23FFFFFF,green%0d%0aK01866+%23FFFFFF,green	3/365	58/5093	0.0517241
map00730	Thiamine metabolism	Metabolism	Metabolism of cofactors and vitamins	0	1	1	24	0.832865	1	-	Zm00001eb285500(-|K00949)	http://www.kegg.jp/kegg-bin/show_pathway?map=map00730&multi_query=K00949+%23FFFFFF,green	1/365	24/5093	0.0416667
map00280	Valine, leucine and isoleucine degradation	Metabolism	Amino acid metabolism	1	1	2	47	0.860788	1	Zm00001eb409040(-|K00166)	Zm00001eb248870(-|K00128)	http://www.kegg.jp/kegg-bin/show_pathway?map=map00280&multi_query=K00166+%23FFFFFF,red%0d%0aK00128+%23FFFFFF,green	2/365	47/5093	0.0425532
map00040	Pentose and glucuronate interconversions	Metabolism	Carbohydrate metabolism	2	2	4	86	0.87443	1	Zm00001eb177120(-|K01051);Zm00001eb290330(-|K00002)	Zm00001eb147990(-|K00002);Zm00001eb333580(-|K01051)	http://www.kegg.jp/kegg-bin/show_pathway?map=map00040&multi_query=K01051+%23FFFFFF,purple%0d%0aK00002+%23FFFFFF,purple	4/365	86/5093	0.0465116
map00790	Folate biosynthesis	Metabolism	Metabolism of cofactors and vitamins	0	1	1	29	0.884992	1	-	Zm00001eb044170(-|K01930)	http://www.kegg.jp/kegg-bin/show_pathway?map=map00790&multi_query=K01930+%23FFFFFF,green	1/365	29/5093	0.0344828
map04120	Ubiquitin mediated proteolysis	Genetic Information Processing	Folding, sorting and degradation	1	6	7	142	0.892905	1	Zm00001eb399210(-|K03353)	Zm00001eb359510(-|K06689);Zm00001eb097550(-|K06689);Zm00001eb046740(-|K10144);Zm00001eb115480(-|K03094);Zm00001eb045950(-|K08770);Zm00001eb331940(-|K03094)	http://www.kegg.jp/kegg-bin/show_pathway?map=map04120&multi_query=K03353+%23FFFFFF,red%0d%0aK06689+%23FFFFFF,green%0d%0aK10144+%23FFFFFF,green%0d%0aK03094+%23FFFFFF,green%0d%0aK08770+%23FFFFFF,green	7/365	142/5093	0.0492958
map04145	Phagosome	Cellular Processes	Transport and catabolism	1	3	4	91	0.900418	1	Zm00001eb076550(-|K00921)	Zm00001eb041840(-|K00921);Zm00001eb233830(-|K07342);Zm00001eb096980(-|K08057)	http://www.kegg.jp/kegg-bin/show_pathway?map=map04145&multi_query=K07342+%23FFFFFF,green%0d%0aK08057+%23FFFFFF,green%0d%0aK00921+%23FFFFFF,purple	4/365	91/5093	0.043956
map00062	Fatty acid elongation	Metabolism	Lipid metabolism	0	1	1	33	0.914742	1	-	Zm00001eb008920(-|K15397)	http://www.kegg.jp/kegg-bin/show_pathway?map=map00062&multi_query=K15397+%23FFFFFF,green	1/365	33/5093	0.030303
map00920	Sulfur metabolism	Metabolism	Energy metabolism	1	0	1	33	0.914742	1	Zm00001eb105800(-|K05907)	-	http://www.kegg.jp/kegg-bin/show_pathway?map=map00920&multi_query=K05907+%23FFFFFF,red	1/365	33/5093	0.030303
map04130	SNARE interactions in vesicular transport	Genetic Information Processing	Folding, sorting and degradation	0	1	1	33	0.914742	1	-	Zm00001eb300720(-|K08486)	http://www.kegg.jp/kegg-bin/show_pathway?map=map04130&multi_query=K08486+%23FFFFFF,green	1/365	33/5093	0.030303
map04136	Autophagy - other	Cellular Processes	Transport and catabolism	1	0	1	42	0.956563	1	Zm00001eb202370(-|K08331)	-	http://www.kegg.jp/kegg-bin/show_pathway?map=map04136&multi_query=K08331+%23FFFFFF,red	1/365	42/5093	0.0238095
map03008	Ribosome biogenesis in eukaryotes	Genetic Information Processing	Translation	1	2	3	90	0.961758	1	Zm00001eb332570(-|K03264)	Zm00001eb296560(-|K07936);Zm00001eb328640(-|K11131)	http://www.kegg.jp/kegg-bin/show_pathway?map=map03008&multi_query=K03264+%23FFFFFF,red%0d%0aK07936+%23FFFFFF,green%0d%0aK11131+%23FFFFFF,green	3/365	90/5093	0.0333333
map03015	mRNA surveillance pathway	Genetic Information Processing	Translation	2	4	6	149	0.962057	1	Zm00001eb285170(-|K03265);Zm00001eb206300(-|K11583)	Zm00001eb153050(-|K11584);Zm00001eb259130(-|K06269);Zm00001eb342540(-|K14962);Zm00001eb216780(-|K03265)	http://www.kegg.jp/kegg-bin/show_pathway?map=map03015&multi_query=K11583+%23FFFFFF,red%0d%0aK11584+%23FFFFFF,green%0d%0aK06269+%23FFFFFF,green%0d%0aK14962+%23FFFFFF,green%0d%0aK03265+%23FFFFFF,purple	6/365	149/5093	0.0402685
map03420	Nucleotide excision repair	Genetic Information Processing	Replication and repair	0	1	1	52	0.979498	1	-	Zm00001eb266890(-|K07466)	http://www.kegg.jp/kegg-bin/show_pathway?map=map03420&multi_query=K07466+%23FFFFFF,green	1/365	52/5093	0.0192308
map00860	Porphyrin metabolism	Metabolism	Metabolism of cofactors and vitamins	0	1	1	53	0.980982	1	-	Zm00001eb402830(-|K01885)	http://www.kegg.jp/kegg-bin/show_pathway?map=map00860&multi_query=K01885+%23FFFFFF,green	1/365	53/5093	0.0188679
map00195	Photosynthesis	Metabolism	Energy metabolism	1	2	3	109	0.987253	1	Zm00001eb101660(-|K08905)	Zm00001eb260160(-|K02639);Zm00001eb001650(-|K02717)	http://www.kegg.jp/kegg-bin/show_pathway?map=map00195&multi_query=K08905+%23FFFFFF,red%0d%0aK02639+%23FFFFFF,green%0d%0aK02717+%23FFFFFF,green	3/365	109/5093	0.0275229
map03050	Proteasome	Genetic Information Processing	Folding, sorting and degradation	0	1	1	67	0.993371	1	-	Zm00001eb026350(-|K03029)	http://www.kegg.jp/kegg-bin/show_pathway?map=map03050&multi_query=K03029+%23FFFFFF,green	1/365	67/5093	0.0149254
map03018	RNA degradation	Genetic Information Processing	Folding, sorting and degradation	2	1	3	125	0.995154	1	Zm00001eb099530(-|K00850);Zm00001eb270890(-|K00850)	Zm00001eb330800(-|K03654)	http://www.kegg.jp/kegg-bin/show_pathway?map=map03018&multi_query=K00850+%23FFFFFF,red%0d%0aK03654+%23FFFFFF,green	3/365	125/5093	0.024
map03013	Nucleocytoplasmic transport	Genetic Information Processing	Translation	0	2	2	124	0.999048	1	-	Zm00001eb296560(-|K07936);Zm00001eb405260(-|K14320)	http://www.kegg.jp/kegg-bin/show_pathway?map=map03013&multi_query=K07936+%23FFFFFF,green%0d%0aK14320+%23FFFFFF,green	2/365	124/5093	0.016129
map03040	Spliceosome	Genetic Information Processing	Transcription	5	0	5	209	0.999472	1	Zm00001eb375430(-|K12872);Zm00001eb328450(-|K12900);Zm00001eb130650(-|K12890);Zm00001eb148420(-|K03283);Zm00001eb368000(-|K03283)	-	http://www.kegg.jp/kegg-bin/show_pathway?map=map03040&multi_query=K12872+%23FFFFFF,red%0d%0aK12900+%23FFFFFF,red%0d%0aK12890+%23FFFFFF,red%0d%0aK03283+%23FFFFFF,red	5/365	209/5093	0.0239234
map00190	Oxidative phosphorylation	Metabolism	Energy metabolism	2	0	2	168	0.999956	1	Zm00001eb154640(-|K03940);Zm00001eb053440(-|K01535)	-	http://www.kegg.jp/kegg-bin/show_pathway?map=map00190&multi_query=K03940+%23FFFFFF,red%0d%0aK01535+%23FFFFFF,red	2/365	168/5093	0.0119048
map03010	Ribosome	Genetic Information Processing	Translation	0	5	5	374	1	1	-	Zm00001eb189260(-|K02910);Zm00001eb001640(-|K02867);Zm00001eb119260(-|K02957);Zm00001eb227660(-|K02908);Zm00001eb066820(-|K02943)	http://www.kegg.jp/kegg-bin/show_pathway?map=map03010&multi_query=K02910+%23FFFFFF,green%0d%0aK02867+%23FFFFFF,green%0d%0aK02957+%23FFFFFF,green%0d%0aK02908+%23FFFFFF,green%0d%0aK02943+%23FFFFFF,green	5/365	374/5093	0.013369

## Sheet: Supplementary Table S9
Supplementary Table S9. KEGG pathway enrichment analysis of comparison group PCK vs PN
PathwayID	Pathway	level1	level2	Up	Down	DEG	Total	Pvalue	adjustPvalue	Up_gene	Down_gene	URL	GeneRatio	BgRatio	RichFactor
map00500	Starch and sucrose metabolism	Metabolism	Carbohydrate metabolism	29	30	59	150	7.93362e-08	9.83769e-06	Zm00001eb394050(-|K19892);Zm00001eb178890(-|K16055);Zm00001eb003440(-|K01177);Zm00001eb042370(-|K16055);Zm00001eb018180(-|K19892);Zm00001eb192680(-|K16055);Zm00001eb121400(-|K00844);Zm00001eb222250(-|K01177);Zm00001eb054250(-|K05350);Zm00001eb257510(-|K16055);Zm00001eb098910(-|K16055);Zm00001eb285520(-|K01188);Zm00001eb016250(-|K00695);Zm00001eb120900(-|K01513);Zm00001eb144910(-|K00847);Zm00001eb…	Zm00001eb293110(-|K16055);Zm00001eb305810(-|K13679);Zm00001eb075530(-|K01193);Zm00001eb106420(-|K01177);Zm00001eb216260(-|K01835);Zm00001eb364620(-|K00696);Zm00001eb384110(-|K01188);Zm00001eb098650(-|K01087);Zm00001eb387040(-|K00696);Zm00001eb159720(-|K01835);Zm00001eb054980(-|K01835);Zm00001eb194550(-|K00703);Zm00001eb174590(-|K01214);Zm00001eb056340(-|K00975);Zm00001eb254490(-|K00703);Zm00001eb…	http://www.kegg.jp/kegg-bin/show_pathway?map=map00500&multi_query=K19892+%23FFFFFF,red%0d%0aK00844+%23FFFFFF,red%0d%0aK01513+%23FFFFFF,red%0d%0aK01176+%23FFFFFF,red%0d%0aK01810+%23FFFFFF,red%0d%0aK13679+%23FFFFFF,green%0d%0aK01193+%23FFFFFF,green%0d%0aK01835+%23FFFFFF,green%0d%0aK01087+%23FFFFFF,green%0d%0aK00963+%23FFFFFF,green%0d%0aK16055+%23FFFFFF,purple%0d%0aK01177+%23FFFFFF,purple%0d%0aK0535…	59/1050	150/5093	0.393333
map00710	Carbon fixation in photosynthetic organisms	Metabolism	Energy metabolism	13	21	34	73	4.95521e-07	3.00607e-05	Zm00001eb223680(-|K00814);Zm00001eb238670(-|K01595);Zm00001eb371140(-|K00029);Zm00001eb154490(-|K00029);Zm00001eb152450(-|K14454);Zm00001eb086870(-|K00615);Zm00001eb220780(-|K00028);Zm00001eb317710(-|K01783);Zm00001eb238900(-|K14455);Zm00001eb327530(-|K00814);Zm00001eb398370(-|K01610);Zm00001eb126080(-|K01623);Zm00001eb246370(-|K00134)	Zm00001eb200910(-|K01623);Zm00001eb408010(-|K01623);Zm00001eb188120(-|K00855);Zm00001eb147750(-|K01100);Zm00001eb328310(-|K00026);Zm00001eb197410(-|K01602);Zm00001eb109370(-|K00814);Zm00001eb092540(-|K01602);Zm00001eb291670(-|K00927);Zm00001eb011080(-|K01610);Zm00001eb011940(-|K03841);Zm00001eb251520(-|K00855);Zm00001eb005330(-|K01783);Zm00001eb309660(-|K01595);Zm00001eb378030(-|K00615);Zm00001eb…	http://www.kegg.jp/kegg-bin/show_pathway?map=map00710&multi_query=K00029+%23FFFFFF,red%0d%0aK14454+%23FFFFFF,red%0d%0aK00028+%23FFFFFF,red%0d%0aK14455+%23FFFFFF,red%0d%0aK00134+%23FFFFFF,red%0d%0aK00855+%23FFFFFF,green%0d%0aK01100+%23FFFFFF,green%0d%0aK00026+%23FFFFFF,green%0d%0aK01602+%23FFFFFF,green%0d%0aK00927+%23FFFFFF,green%0d%0aK03841+%23FFFFFF,green%0d%0aK01006+%23FFFFFF,green%0d%0aK00025+…	34/1050	73/5093	0.465753
map00196	Photosynthesis - antenna proteins	Metabolism	Energy metabolism	0	15	15	21	7.27276e-07	3.00607e-05	-	Zm00001eb324240(-|K08914);Zm00001eb049630(-|K08913);Zm00001eb207130(-|K08907);Zm00001eb100140(-|K08908);Zm00001eb433540(-|K08917);Zm00001eb066480(-|K08917);Zm00001eb161410(-|K08912);Zm00001eb049640(-|K08913);Zm00001eb112260(-|K08916);Zm00001eb168100(-|K08916);Zm00001eb233170(-|K08907);Zm00001eb324090(-|K08915);Zm00001eb325410(-|K08908);Zm00001eb041460(-|K08910);Zm00001eb179680(-|K08910)	http://www.kegg.jp/kegg-bin/show_pathway?map=map00196&multi_query=K08914+%23FFFFFF,green%0d%0aK08913+%23FFFFFF,green%0d%0aK08907+%23FFFFFF,green%0d%0aK08908+%23FFFFFF,green%0d%0aK08917+%23FFFFFF,green%0d%0aK08912+%23FFFFFF,green%0d%0aK08916+%23FFFFFF,green%0d%0aK08915+%23FFFFFF,green%0d%0aK08910+%23FFFFFF,green	15/1050	21/5093	0.714286
map00630	Glyoxylate and dicarboxylate metabolism	Metabolism	Carbohydrate metabolism	17	16	33	72	1.15238e-06	3.57238e-05	Zm00001eb323090(-|K01637);Zm00001eb236450(-|K01647);Zm00001eb396330(-|K01913);Zm00001eb365520(-|K22133);Zm00001eb054990(-|K01915);Zm00001eb228570(-|K03781);Zm00001eb334430(-|K00626);Zm00001eb027920(-|K15919);Zm00001eb019210(-|K00626);Zm00001eb434030(-|K22133);Zm00001eb009090(-|K01915);Zm00001eb105870(-|K01681);Zm00001eb239300(-|K01647);Zm00001eb079170(-|K01638);Zm00001eb171440(-|K01681);Zm00001eb…	Zm00001eb229250(-|K15893);Zm00001eb070250(-|K00605);Zm00001eb253820(-|K01915);Zm00001eb425540(-|K19269);Zm00001eb328310(-|K00026);Zm00001eb190340(-|K01915);Zm00001eb197410(-|K01602);Zm00001eb299920(-|K15919);Zm00001eb092540(-|K01602);Zm00001eb370290(-|K01455);Zm00001eb432580(-|K01915);Zm00001eb041400(-|K00026);Zm00001eb074700(-|K00025);Zm00001eb034320(-|K00830);Zm00001eb409090(-|K02437);Zm00001eb…	http://www.kegg.jp/kegg-bin/show_pathway?map=map00630&multi_query=K01637+%23FFFFFF,red%0d%0aK01647+%23FFFFFF,red%0d%0aK01913+%23FFFFFF,red%0d%0aK22133+%23FFFFFF,red%0d%0aK03781+%23FFFFFF,red%0d%0aK00626+%23FFFFFF,red%0d%0aK01681+%23FFFFFF,red%0d%0aK01638+%23FFFFFF,red%0d%0aK11517+%23FFFFFF,red%0d%0aK15918+%23FFFFFF,red%0d%0aK15893+%23FFFFFF,green%0d%0aK00605+%23FFFFFF,green%0d%0aK19269+%23FFFFFF,…	33/1050	72/5093	0.458333
map04075	Plant hormone signal transduction	Environmental Information Processing	Signal transduction	39	50	89	291	2.30353e-05	0.000571274	Zm00001eb419870(-|K14497);Zm00001eb309920(-|K14497);Zm00001eb299370(-|K13449);Zm00001eb153660(-|K14484);Zm00001eb344210(-|K14497);Zm00001eb299340(-|K13449);Zm00001eb012040(-|K14497);Zm00001eb294200(-|K14497);Zm00001eb307250(-|K14505);Zm00001eb108330(-|K14487);Zm00001eb147240(-|K14432);Zm00001eb356420(-|K14497);Zm00001eb288970(-|K14431);Zm00001eb359460(-|K14497);Zm00001eb146690(-|K14432);Zm00001eb…	Zm00001eb314010(-|K13464);Zm00001eb147480(-|K13946);Zm00001eb338800(-|K14487);Zm00001eb312170(-|K13464);Zm00001eb292830(-|K14486);Zm00001eb031190(-|K14484);Zm00001eb370810(-|K14486);Zm00001eb157270(-|K14486);Zm00001eb135550(-|K14484);Zm00001eb283560(-|K14484);Zm00001eb096040(-|K14490);Zm00001eb179390(-|K13464);Zm00001eb277790(-|K14502);Zm00001eb174180(-|K14484);Zm00001eb054480(-|K14494);Zm00001eb…	http://www.kegg.jp/kegg-bin/show_pathway?map=map04075&multi_query=K13449+%23FFFFFF,red%0d%0aK14505+%23FFFFFF,red%0d%0aK14516+%23FFFFFF,red%0d%0aK14514+%23FFFFFF,red%0d%0aK13946+%23FFFFFF,green%0d%0aK14486+%23FFFFFF,green%0d%0aK14490+%23FFFFFF,green%0d%0aK14502+%23FFFFFF,green%0d%0aK14494+%23FFFFFF,green%0d%0aK12126+%23FFFFFF,green%0d%0aK14503+%23FFFFFF,green%0d%0aK14489+%23FFFFFF,green%0d%0aK1450…	89/1050	291/5093	0.305842
map00350	Tyrosine metabolism	Metabolism	Amino acid metabolism	11	7	18	36	7.9299e-05	0.00163885	Zm00001eb411190(-|K01800);Zm00001eb056510(-|K18857);Zm00001eb152450(-|K14454);Zm00001eb113920(-|K00815);Zm00001eb416700(-|K01593);Zm00001eb416690(-|K01593);Zm00001eb232960(-|K00457);Zm00001eb379510(-|K00451);Zm00001eb238900(-|K14455);Zm00001eb138300(-|K01800);Zm00001eb006770(-|K00121)	Zm00001eb420190(-|K00276);Zm00001eb168550(-|K18857);Zm00001eb048560(-|K01593);Zm00001eb388240(-|K00422);Zm00001eb413300(-|K00422);Zm00001eb026700(-|K00001);Zm00001eb107350(-|K00276)	http://www.kegg.jp/kegg-bin/show_pathway?map=map00350&multi_query=K01800+%23FFFFFF,red%0d%0aK14454+%23FFFFFF,red%0d%0aK00815+%23FFFFFF,red%0d%0aK00457+%23FFFFFF,red%0d%0aK00451+%23FFFFFF,red%0d%0aK14455+%23FFFFFF,red%0d%0aK00121+%23FFFFFF,red%0d%0aK00276+%23FFFFFF,green%0d%0aK00422+%23FFFFFF,green%0d%0aK00001+%23FFFFFF,green%0d%0aK18857+%23FFFFFF,purple%0d%0aK01593+%23FFFFFF,purple	18/1050	36/5093	0.5
map00592	alpha-Linolenic acid metabolism	Metabolism	Lipid metabolism	12	10	22	49	0.000104233	0.00171352	Zm00001eb373030(-|K05894);Zm00001eb373050(-|K05894);Zm00001eb056510(-|K18857);Zm00001eb282120(-|K00232);Zm00001eb237390(-|K10527);Zm00001eb258950(-|K07513);Zm00001eb167230(-|K00232);Zm00001eb370460(-|K14674);Zm00001eb148110(-|K00232);Zm00001eb005920(-|K00454);Zm00001eb203470(-|K10527);Zm00001eb318230(-|K22389)	Zm00001eb134020(-|K00454);Zm00001eb168550(-|K18857);Zm00001eb267640(-|K08241);Zm00001eb268320(-|K10529);Zm00001eb206040(-|K00454);Zm00001eb131870(-|K05894);Zm00001eb081610(-|K00454);Zm00001eb214000(-|K01723);Zm00001eb379490(-|K00232);Zm00001eb317510(-|K00224)	http://www.kegg.jp/kegg-bin/show_pathway?map=map00592&multi_query=K10527+%23FFFFFF,red%0d%0aK07513+%23FFFFFF,red%0d%0aK14674+%23FFFFFF,red%0d%0aK22389+%23FFFFFF,red%0d%0aK08241+%23FFFFFF,green%0d%0aK10529+%23FFFFFF,green%0d%0aK01723+%23FFFFFF,green%0d%0aK00224+%23FFFFFF,green%0d%0aK05894+%23FFFFFF,purple%0d%0aK18857+%23FFFFFF,purple%0d%0aK00232+%23FFFFFF,purple%0d%0aK00454+%23FFFFFF,purple	22/1050	49/5093	0.44898
map00030	Pentose phosphate pathway	Metabolism	Carbohydrate metabolism	11	14	25	59	0.00011446	0.00171352	Zm00001eb268830(-|K00033);Zm00001eb424620(-|K00850);Zm00001eb141930(-|K00033);Zm00001eb040260(-|K01057);Zm00001eb086870(-|K00615);Zm00001eb309240(-|K00895);Zm00001eb317710(-|K01783);Zm00001eb363880(-|K00616);Zm00001eb315420(-|K01810);Zm00001eb126080(-|K01623);Zm00001eb099530(-|K00850)	Zm00001eb200910(-|K01623);Zm00001eb408010(-|K01623);Zm00001eb216260(-|K01835);Zm00001eb159720(-|K01835);Zm00001eb054980(-|K01835);Zm00001eb011940(-|K03841);Zm00001eb079220(-|K00036);Zm00001eb121310(-|K00850);Zm00001eb005330(-|K01783);Zm00001eb378030(-|K00615);Zm00001eb213570(-|K01807);Zm00001eb179810(-|K00131);Zm00001eb020090(-|K01057);Zm00001eb389720(-|K03841)	http://www.kegg.jp/kegg-bin/show_pathway?map=map00030&multi_query=K00033+%23FFFFFF,red%0d%0aK00895+%23FFFFFF,red%0d%0aK00616+%23FFFFFF,red%0d%0aK01810+%23FFFFFF,red%0d%0aK01835+%23FFFFFF,green%0d%0aK03841+%23FFFFFF,green%0d%0aK00036+%23FFFFFF,green%0d%0aK01807+%23FFFFFF,green%0d%0aK00131+%23FFFFFF,green%0d%0aK00850+%23FFFFFF,purple%0d%0aK01057+%23FFFFFF,purple%0d%0aK00615+%23FFFFFF,purple%0d%0aK0…	25/1050	59/5093	0.423729
map00910	Nitrogen metabolism	Metabolism	Energy metabolism	9	8	17	34	0.000125315	0.00171352	Zm00001eb427810(-|K00261);Zm00001eb054990(-|K01915);Zm00001eb255880(-|K00366);Zm00001eb315340(-|K01673);Zm00001eb009090(-|K01915);Zm00001eb197090(-|K01674);Zm00001eb245550(-|K10534);Zm00001eb193660(-|K00366);Zm00001eb037940(-|K01674)	Zm00001eb253820(-|K01915);Zm00001eb190340(-|K01915);Zm00001eb158800(-|K01673);Zm00001eb158810(-|K01673);Zm00001eb083840(-|K01674);Zm00001eb370290(-|K01455);Zm00001eb432580(-|K01915);Zm00001eb359190(-|K01673)	http://www.kegg.jp/kegg-bin/show_pathway?map=map00910&multi_query=K00261+%23FFFFFF,red%0d%0aK00366+%23FFFFFF,red%0d%0aK10534+%23FFFFFF,red%0d%0aK01455+%23FFFFFF,green%0d%0aK01915+%23FFFFFF,purple%0d%0aK01673+%23FFFFFF,purple%0d%0aK01674+%23FFFFFF,purple	17/1050	34/5093	0.5
map00860	Porphyrin metabolism	Metabolism	Metabolism of cofactors and vitamins	4	19	23	53	0.000138187	0.00171352	Zm00001eb103480(-|K22013);Zm00001eb159150(-|K02303);Zm00001eb307720(-|K08099);Zm00001eb003760(-|K13071)	Zm00001eb039350(-|K08099);Zm00001eb269720(-|K03428);Zm00001eb363080(-|K08101);Zm00001eb431800(-|K02492);Zm00001eb407780(-|K03405);Zm00001eb254510(-|K10960);Zm00001eb071140(-|K00228);Zm00001eb220940(-|K00218);Zm00001eb291360(-|K01845);Zm00001eb332380(-|K00231);Zm00001eb212250(-|K03404);Zm00001eb286140(-|K04040);Zm00001eb233020(-|K01749);Zm00001eb016170(-|K01599);Zm00001eb362510(-|K13600);Zm00001eb…	http://www.kegg.jp/kegg-bin/show_pathway?map=map00860&multi_query=K22013+%23FFFFFF,red%0d%0aK02303+%23FFFFFF,red%0d%0aK13071+%23FFFFFF,red%0d%0aK03428+%23FFFFFF,green%0d%0aK08101+%23FFFFFF,green%0d%0aK02492+%23FFFFFF,green%0d%0aK03405+%23FFFFFF,green%0d%0aK10960+%23FFFFFF,green%0d%0aK00228+%23FFFFFF,green%0d%0aK00218+%23FFFFFF,green%0d%0aK01845+%23FFFFFF,green%0d%0aK00231+%23FFFFFF,green%0d%0aK03…	23/1050	53/5093	0.433962
map00250	Alanine, aspartate and glutamate metabolism	Metabolism	Amino acid metabolism	16	9	25	60	0.000158454	0.00178621	Zm00001eb013430(-|K01953);Zm00001eb223680(-|K00814);Zm00001eb427810(-|K00261);Zm00001eb396990(-|K01953);Zm00001eb163520(-|K00820);Zm00001eb152450(-|K14454);Zm00001eb054990(-|K01915);Zm00001eb294160(-|K00294);Zm00001eb009090(-|K01915);Zm00001eb207050(-|K17761);Zm00001eb399220(-|K01580);Zm00001eb238900(-|K14455);Zm00001eb231540(-|K00278);Zm00001eb070860(-|K16871);Zm00001eb348710(-|K00764);Zm00001eb…	Zm00001eb068280(-|K13051);Zm00001eb253820(-|K01915);Zm00001eb190340(-|K01915);Zm00001eb109370(-|K00814);Zm00001eb054000(-|K01939);Zm00001eb146310(-|K00764);Zm00001eb432580(-|K01915);Zm00001eb034320(-|K00830);Zm00001eb016230(-|K00827)	http://www.kegg.jp/kegg-bin/show_pathway?map=map00250&multi_query=K01953+%23FFFFFF,red%0d%0aK00261+%23FFFFFF,red%0d%0aK00820+%23FFFFFF,red%0d%0aK14454+%23FFFFFF,red%0d%0aK00294+%23FFFFFF,red%0d%0aK17761+%23FFFFFF,red%0d%0aK01580+%23FFFFFF,red%0d%0aK14455+%23FFFFFF,red%0d%0aK00278+%23FFFFFF,red%0d%0aK16871+%23FFFFFF,red%0d%0aK13051+%23FFFFFF,green%0d%0aK01939+%23FFFFFF,green%0d%0aK00830+%23FFFFFF,…	25/1050	60/5093	0.416667
map00520	Amino sugar and nucleotide sugar metabolism	Metabolism	Carbohydrate metabolism	27	22	49	155	0.000719568	0.00743554	Zm00001eb272090(-|K20547);Zm00001eb130620(-|K08678);Zm00001eb121400(-|K00844);Zm00001eb157820(-|K01183);Zm00001eb078720(-|K01183);Zm00001eb078730(-|K01183);Zm00001eb163520(-|K00820);Zm00001eb425600(-|K01183);Zm00001eb167340(-|K01183);Zm00001eb063430(-|K18674);Zm00001eb272890(-|K12447);Zm00001eb345840(-|K13648);Zm00001eb071360(-|K18677);Zm00001eb103470(-|K13648);Zm00001eb246640(-|K01183);Zm00001eb…	Zm00001eb347070(-|K06118);Zm00001eb216260(-|K01835);Zm00001eb431850(-|K15920);Zm00001eb372390(-|K13648);Zm00001eb159720(-|K01835);Zm00001eb054980(-|K01835);Zm00001eb056340(-|K00975);Zm00001eb070940(-|K00972);Zm00001eb042990(-|K00975);Zm00001eb226930(-|K12447);Zm00001eb217140(-|K13648);Zm00001eb014110(-|K12448);Zm00001eb230070(-|K00963);Zm00001eb362330(-|K12449);Zm00001eb372200(-|K00847);Zm00001eb…	http://www.kegg.jp/kegg-bin/show_pathway?map=map00520&multi_query=K20547+%23FFFFFF,red%0d%0aK08678+%23FFFFFF,red%0d%0aK00844+%23FFFFFF,red%0d%0aK01183+%23FFFFFF,red%0d%0aK00820+%23FFFFFF,red%0d%0aK18674+%23FFFFFF,red%0d%0aK18677+%23FFFFFF,red%0d%0aK13379+%23FFFFFF,red%0d%0aK01784+%23FFFFFF,red%0d%0aK01810+%23FFFFFF,red%0d%0aK00966+%23FFFFFF,red%0d%0aK06118+%23FFFFFF,green%0d%0aK01835+%23FFFFFF,gr…	49/1050	155/5093	0.316129
map00402	Benzoxazinoid biosynthesis	Metabolism	Biosynthesis of other secondary metabolites	1	6	7	10	0.00103529	0.00987511	Zm00001eb033030(-|K13227)	Zm00001eb165580(-|K13226);Zm00001eb164860(-|K13229);Zm00001eb165550(-|K13224);Zm00001eb060840(-|K13222);Zm00001eb165610(-|K13222);Zm00001eb165620(-|K13223)	http://www.kegg.jp/kegg-bin/show_pathway?map=map00402&multi_query=K13227+%23FFFFFF,red%0d%0aK13226+%23FFFFFF,green%0d%0aK13229+%23FFFFFF,green%0d%0aK13224+%23FFFFFF,green%0d%0aK13222+%23FFFFFF,green%0d%0aK13223+%23FFFFFF,green	7/1050	10/5093	0.7
map00950	Isoquinoline alkaloid biosynthesis	Metabolism	Biosynthesis of other secondary metabolites	5	5	10	18	0.00114423	0.0101346	Zm00001eb152450(-|K14454);Zm00001eb113920(-|K00815);Zm00001eb416700(-|K01593);Zm00001eb416690(-|K01593);Zm00001eb238900(-|K14455)	Zm00001eb420190(-|K00276);Zm00001eb048560(-|K01593);Zm00001eb388240(-|K00422);Zm00001eb413300(-|K00422);Zm00001eb107350(-|K00276)	http://www.kegg.jp/kegg-bin/show_pathway?map=map00950&multi_query=K14454+%23FFFFFF,red%0d%0aK00815+%23FFFFFF,red%0d%0aK14455+%23FFFFFF,red%0d%0aK00276+%23FFFFFF,green%0d%0aK00422+%23FFFFFF,green%0d%0aK01593+%23FFFFFF,purple	10/1050	18/5093	0.555556
map00195	Photosynthesis	Metabolism	Energy metabolism	2	34	36	109	0.00150622	0.0124514	Zm00001eb366870(-|K02639);Zm00001eb299960(-|K02641)	Zm00001eb052650(-|K02639);Zm00001eb101660(-|K08905);Zm00001eb140530(-|K02641);Zm00001eb261260(-|K02723);Zm00001eb260160(-|K02639);Zm00001eb336580(-|K02699);Zm00001eb379570(-|K02638);Zm00001eb226060(-|K02716);Zm00001eb213670(-|K02694);Zm00001eb322600(-|K02115);Zm00001eb194350(-|K02113);Zm00001eb212520(-|K02692);Zm00001eb260150(-|K02639);Zm00001eb298270(-|K08901);Zm00001eb106430(-|K08901);Zm00001eb…	http://www.kegg.jp/kegg-bin/show_pathway?map=map00195&multi_query=K08905+%23FFFFFF,green%0d%0aK02723+%23FFFFFF,green%0d%0aK02699+%23FFFFFF,green%0d%0aK02638+%23FFFFFF,green%0d%0aK02716+%23FFFFFF,green%0d%0aK02694+%23FFFFFF,green%0d%0aK02115+%23FFFFFF,green%0d%0aK02113+%23FFFFFF,green%0d%0aK02692+%23FFFFFF,green%0d%0aK08901+%23FFFFFF,green%0d%0aK02636+%23FFFFFF,green%0d%0aK02717+%23FFFFFF,green%0d…	36/1050	109/5093	0.330275
map00052	Galactose metabolism	Metabolism	Carbohydrate metabolism	13	8	21	56	0.00259573	0.0201169	Zm00001eb044860(-|K07407);Zm00001eb121400(-|K00844);Zm00001eb424620(-|K00850);Zm00001eb272890(-|K12447);Zm00001eb330650(-|K07407);Zm00001eb138980(-|K07407);Zm00001eb018480(-|K01785);Zm00001eb061880(-|K06617);Zm00001eb016850(-|K01784);Zm00001eb331150(-|K18819);Zm00001eb099530(-|K00850);Zm00001eb283530(-|K00844);Zm00001eb080890(-|K01785)	Zm00001eb075530(-|K01193);Zm00001eb216260(-|K01835);Zm00001eb159720(-|K01835);Zm00001eb054980(-|K01835);Zm00001eb226930(-|K12447);Zm00001eb121310(-|K00850);Zm00001eb230070(-|K00963);Zm00001eb421960(-|K01193)	http://www.kegg.jp/kegg-bin/show_pathway?map=map00052&multi_query=K07407+%23FFFFFF,red%0d%0aK00844+%23FFFFFF,red%0d%0aK01785+%23FFFFFF,red%0d%0aK06617+%23FFFFFF,red%0d%0aK01784+%23FFFFFF,red%0d%0aK18819+%23FFFFFF,red%0d%0aK01193+%23FFFFFF,green%0d%0aK01835+%23FFFFFF,green%0d%0aK00963+%23FFFFFF,green%0d%0aK00850+%23FFFFFF,purple%0d%0aK12447+%23FFFFFF,purple	21/1050	56/5093	0.375
map00010	Glycolysis / Gluconeogenesis	Metabolism	Carbohydrate metabolism	26	17	43	140	0.00277999	0.0202776	Zm00001eb100180(-|K14085);Zm00001eb121400(-|K00844);Zm00001eb396330(-|K01913);Zm00001eb056510(-|K18857);Zm00001eb424620(-|K00850);Zm00001eb168480(-|K00873);Zm00001eb240130(-|K00627);Zm00001eb015770(-|K15633);Zm00001eb102550(-|K00162);Zm00001eb309240(-|K00895);Zm00001eb336190(-|K01568);Zm00001eb368990(-|K15633);Zm00001eb148000(-|K00002);Zm00001eb371680(-|K00161);Zm00001eb018480(-|K01785);Zm00001eb…	Zm00001eb200910(-|K01623);Zm00001eb168550(-|K18857);Zm00001eb408010(-|K01623);Zm00001eb289570(-|K00002);Zm00001eb216260(-|K01835);Zm00001eb159720(-|K01835);Zm00001eb054980(-|K01835);Zm00001eb291670(-|K00927);Zm00001eb011080(-|K01610);Zm00001eb011940(-|K03841);Zm00001eb026700(-|K00001);Zm00001eb121310(-|K00850);Zm00001eb408460(-|K00627);Zm00001eb349810(-|K01006);Zm00001eb179810(-|K00131);Zm00001eb…	http://www.kegg.jp/kegg-bin/show_pathway?map=map00010&multi_query=K14085+%23FFFFFF,red%0d%0aK00844+%23FFFFFF,red%0d%0aK01913+%23FFFFFF,red%0d%0aK00873+%23FFFFFF,red%0d%0aK15633+%23FFFFFF,red%0d%0aK00162+%23FFFFFF,red%0d%0aK00895+%23FFFFFF,red%0d%0aK01568+%23FFFFFF,red%0d%0aK00161+%23FFFFFF,red%0d%0aK01785+%23FFFFFF,red%0d%0aK01810+%23FFFFFF,red%0d%0aK00121+%23FFFFFF,red%0d%0aK00134+%23FFFFFF,red%…	43/1050	140/5093	0.307143
map00906	Carotenoid biosynthesis	Metabolism	Metabolism of terpenoids and polyketides	5	10	15	37	0.00442425	0.0304782	Zm00001eb428470(-|K15746);Zm00001eb320650(-|K02291);Zm00001eb300240(-|K09840);Zm00001eb403700(-|K15746);Zm00001eb117480(-|K09840)	Zm00001eb367770(-|K02291);Zm00001eb251990(-|K09840);Zm00001eb258960(-|K15747);Zm00001eb073250(-|K15746);Zm00001eb114700(-|K17911);Zm00001eb085840(-|K09839);Zm00001eb234930(-|K06443);Zm00001eb188280(-|K09840);Zm00001eb271860(-|K02291);Zm00001eb314900(-|K09843)	http://www.kegg.jp/kegg-bin/show_pathway?map=map00906&multi_query=K15747+%23FFFFFF,green%0d%0aK17911+%23FFFFFF,green%0d%0aK09839+%23FFFFFF,green%0d%0aK06443+%23FFFFFF,green%0d%0aK09843+%23FFFFFF,green%0d%0aK15746+%23FFFFFF,purple%0d%0aK02291+%23FFFFFF,purple%0d%0aK09840+%23FFFFFF,purple	15/1050	37/5093	0.405405
map00940	Phenylpropanoid biosynthesis	Metabolism	Biosynthesis of other secondary metabolites	20	27	47	161	0.00546494	0.0356659	Zm00001eb368900(-|K00487);Zm00001eb374100(-|K00083);Zm00001eb118090(-|K00430);Zm00001eb285030(-|K00487);Zm00001eb195210(-|K00430);Zm00001eb047120(-|K00430);Zm00001eb140320(-|K00430);Zm00001eb009950(-|K00430);Zm00001eb281180(-|K00430);Zm00001eb278280(-|K13065);Zm00001eb346150(-|K00487);Zm00001eb340440(-|K00430);Zm00001eb346570(-|K18368);Zm00001eb130940(-|K00430);Zm00001eb180060(-|K13065);Zm00001eb…	Zm00001eb088800(-|K00083);Zm00001eb187910(-|K01904);Zm00001eb041120(-|K09753);Zm00001eb260610(-|K00430);Zm00001eb393680(-|K00430);Zm00001eb226370(-|K00430);Zm00001eb102470(-|K00430);Zm00001eb077230(-|K13064);Zm00001eb214260(-|K00430);Zm00001eb172420(-|K13066);Zm00001eb124150(-|K13065);Zm00001eb307060(-|K09753);Zm00001eb238780(-|K00430);Zm00001eb207640(-|K00430);Zm00001eb225230(-|K00430);Zm00001eb…	http://www.kegg.jp/kegg-bin/show_pathway?map=map00940&multi_query=K00487+%23FFFFFF,red%0d%0aK18368+%23FFFFFF,red%0d%0aK10775+%23FFFFFF,red%0d%0aK01904+%23FFFFFF,green%0d%0aK09753+%23FFFFFF,green%0d%0aK13064+%23FFFFFF,green%0d%0aK13066+%23FFFFFF,green%0d%0aK12355+%23FFFFFF,green%0d%0aK00083+%23FFFFFF,purple%0d%0aK00430+%23FFFFFF,purple%0d%0aK13065+%23FFFFFF,purple	47/1050	161/5093	0.291925
map00460	Cyanoamino acid metabolism	Metabolism	Metabolism of other amino acids	5	9	14	35	0.00678157	0.0420457	Zm00001eb274870(-|K08248);Zm00001eb054250(-|K05350);Zm00001eb285520(-|K01188);Zm00001eb329520(-|K05350);Zm00001eb318150(-|K01188)	Zm00001eb068280(-|K13051);Zm00001eb385020(-|K13027);Zm00001eb335970(-|K18592);Zm00001eb384110(-|K01188);Zm00001eb370290(-|K01455);Zm00001eb138340(-|K01188);Zm00001eb008530(-|K01188);Zm00001eb170020(-|K00600);Zm00001eb334460(-|K05350)	http://www.kegg.jp/kegg-bin/show_pathway?map=map00460&multi_query=K08248+%23FFFFFF,red%0d%0aK13051+%23FFFFFF,green%0d%0aK13027+%23FFFFFF,green%0d%0aK18592+%23FFFFFF,green%0d%0aK01455+%23FFFFFF,green%0d%0aK00600+%23FFFFFF,green%0d%0aK05350+%23FFFFFF,purple%0d%0aK01188+%23FFFFFF,purple	14/1050	35/5093	0.4
map00561	Glycerolipid metabolism	Metabolism	Lipid metabolism	17	9	26	80	0.00820115	0.0484258	Zm00001eb044860(-|K07407);Zm00001eb289800(-|K15728);Zm00001eb100180(-|K14085);Zm00001eb188900(-|K22848);Zm00001eb360740(-|K18693);Zm00001eb330650(-|K07407);Zm00001eb055430(-|K01054);Zm00001eb216000(-|K01054);Zm00001eb370460(-|K14674);Zm00001eb138980(-|K07407);Zm00001eb148000(-|K00002);Zm00001eb381970(-|K22848);Zm00001eb290330(-|K00002);Zm00001eb147990(-|K00002);Zm00001eb157460(-|K18693);Zm00001eb…	Zm00001eb127520(-|K13508);Zm00001eb202120(-|K09480);Zm00001eb289570(-|K00002);Zm00001eb347070(-|K06118);Zm00001eb258130(-|K03715);Zm00001eb159140(-|K13508);Zm00001eb351780(-|K22920);Zm00001eb008640(-|K09480);Zm00001eb069350(-|K00901)	http://www.kegg.jp/kegg-bin/show_pathway?map=map00561&multi_query=K07407+%23FFFFFF,red%0d%0aK15728+%23FFFFFF,red%0d%0aK14085+%23FFFFFF,red%0d%0aK22848+%23FFFFFF,red%0d%0aK18693+%23FFFFFF,red%0d%0aK01054+%23FFFFFF,red%0d%0aK14674+%23FFFFFF,red%0d%0aK15918+%23FFFFFF,red%0d%0aK13513+%23FFFFFF,red%0d%0aK13508+%23FFFFFF,green%0d%0aK09480+%23FFFFFF,green%0d%0aK06118+%23FFFFFF,green%0d%0aK03715+%23FFFFF…	26/1050	80/5093	0.325
map04016	MAPK signaling pathway - plant	Environmental Information Processing	Signal transduction	36	10	46	161	0.00910577	0.0513234	Zm00001eb419870(-|K14497);Zm00001eb309920(-|K14497);Zm00001eb299370(-|K13449);Zm00001eb272090(-|K20547);Zm00001eb344210(-|K14497);Zm00001eb155720(-|K20716);Zm00001eb299340(-|K13449);Zm00001eb427030(-|K20553);Zm00001eb012040(-|K14497);Zm00001eb294200(-|K14497);Zm00001eb228570(-|K03781);Zm00001eb389830(-|K17686);Zm00001eb368640(-|K13424);Zm00001eb356420(-|K14497);Zm00001eb290350(-|K13424);Zm00001eb…	Zm00001eb249950(-|K20717);Zm00001eb005820(-|K17686);Zm00001eb297300(-|K14497);Zm00001eb341260(-|K13447);Zm00001eb256740(-|K20718);Zm00001eb378340(-|K20718);Zm00001eb219160(-|K14498);Zm00001eb297860(-|K00940);Zm00001eb082720(-|K14498);Zm00001eb239670(-|K14496)	http://www.kegg.jp/kegg-bin/show_pathway?map=map04016&multi_query=K13449+%23FFFFFF,red%0d%0aK20547+%23FFFFFF,red%0d%0aK20716+%23FFFFFF,red%0d%0aK20553+%23FFFFFF,red%0d%0aK03781+%23FFFFFF,red%0d%0aK13424+%23FFFFFF,red%0d%0aK02183+%23FFFFFF,red%0d%0aK14516+%23FFFFFF,red%0d%0aK20536+%23FFFFFF,red%0d%0aK14514+%23FFFFFF,red%0d%0aK20772+%23FFFFFF,red%0d%0aK13425+%23FFFFFF,red%0d%0aK20717+%23FFFFFF,gree…	46/1050	161/5093	0.285714
map00071	Fatty acid degradation	Metabolism	Lipid metabolism	12	5	17	47	0.00971411	0.0523717	Zm00001eb100180(-|K14085);Zm00001eb056510(-|K18857);Zm00001eb282120(-|K00232);Zm00001eb334430(-|K00626);Zm00001eb237390(-|K10527);Zm00001eb019210(-|K00626);Zm00001eb258950(-|K07513);Zm00001eb167230(-|K00232);Zm00001eb148110(-|K00232);Zm00001eb293360(-|K07517);Zm00001eb203470(-|K10527);Zm00001eb006770(-|K00121)	Zm00001eb168550(-|K18857);Zm00001eb005300(-|K20495);Zm00001eb026700(-|K00001);Zm00001eb417150(-|K01897);Zm00001eb379490(-|K00232)	http://www.kegg.jp/kegg-bin/show_pathway?map=map00071&multi_query=K14085+%23FFFFFF,red%0d%0aK00626+%23FFFFFF,red%0d%0aK10527+%23FFFFFF,red%0d%0aK07513+%23FFFFFF,red%0d%0aK07517+%23FFFFFF,red%0d%0aK00121+%23FFFFFF,red%0d%0aK20495+%23FFFFFF,green%0d%0aK00001+%23FFFFFF,green%0d%0aK01897+%23FFFFFF,green%0d%0aK18857+%23FFFFFF,purple%0d%0aK00232+%23FFFFFF,purple	17/1050	47/5093	0.361702
map00480	Glutathione metabolism	Metabolism	Metabolism of other amino acids	24	10	34	113	0.0103291	0.0533673	Zm00001eb152160(-|K00799);Zm00001eb315490(-|K00799);Zm00001eb354260(-|K00799);Zm00001eb156190(-|K00799);Zm00001eb268830(-|K00033);Zm00001eb258600(-|K00383);Zm00001eb141930(-|K00033);Zm00001eb404580(-|K00799);Zm00001eb359420(-|K00031);Zm00001eb264980(-|K01919);Zm00001eb021240(-|K01469);Zm00001eb300120(-|K00799);Zm00001eb012930(-|K00799);Zm00001eb082560(-|K00434);Zm00001eb141010(-|K00799);Zm00001eb…	Zm00001eb335970(-|K18592);Zm00001eb355550(-|K21888);Zm00001eb315550(-|K00434);Zm00001eb383120(-|K00797);Zm00001eb079220(-|K00036);Zm00001eb002780(-|K00799);Zm00001eb321220(-|K00799);Zm00001eb022570(-|K00799);Zm00001eb356600(-|K00799);Zm00001eb021710(-|K00799)	http://www.kegg.jp/kegg-bin/show_pathway?map=map00480&multi_query=K00033+%23FFFFFF,red%0d%0aK00383+%23FFFFFF,red%0d%0aK00031+%23FFFFFF,red%0d%0aK01919+%23FFFFFF,red%0d%0aK01469+%23FFFFFF,red%0d%0aK00432+%23FFFFFF,red%0d%0aK18592+%23FFFFFF,green%0d%0aK21888+%23FFFFFF,green%0d%0aK00797+%23FFFFFF,green%0d%0aK00036+%23FFFFFF,green%0d%0aK00799+%23FFFFFF,purple%0d%0aK00434+%23FFFFFF,purple	34/1050	113/5093	0.300885
map00620	Pyruvate metabolism	Metabolism	Carbohydrate metabolism	21	10	31	104	0.0159831	0.0792763	Zm00001eb238670(-|K01595);Zm00001eb100180(-|K14085);Zm00001eb016240(-|K01679);Zm00001eb396330(-|K01913);Zm00001eb056510(-|K18857);Zm00001eb371140(-|K00029);Zm00001eb154490(-|K00029);Zm00001eb168480(-|K00873);Zm00001eb240130(-|K00627);Zm00001eb334430(-|K00626);Zm00001eb102550(-|K00162);Zm00001eb019210(-|K00626);Zm00001eb220780(-|K00028);Zm00001eb148000(-|K00002);Zm00001eb371680(-|K00161);Zm00001eb…	Zm00001eb168550(-|K18857);Zm00001eb289570(-|K00002);Zm00001eb328310(-|K00026);Zm00001eb011080(-|K01610);Zm00001eb026700(-|K00001);Zm00001eb309660(-|K01595);Zm00001eb408460(-|K00627);Zm00001eb349810(-|K01006);Zm00001eb041400(-|K00026);Zm00001eb074700(-|K00025)	http://www.kegg.jp/kegg-bin/show_pathway?map=map00620&multi_query=K14085+%23FFFFFF,red%0d%0aK01679+%23FFFFFF,red%0d%0aK01913+%23FFFFFF,red%0d%0aK00029+%23FFFFFF,red%0d%0aK00873+%23FFFFFF,red%0d%0aK00626+%23FFFFFF,red%0d%0aK00162+%23FFFFFF,red%0d%0aK00028+%23FFFFFF,red%0d%0aK00161+%23FFFFFF,red%0d%0aK01649+%23FFFFFF,red%0d%0aK01638+%23FFFFFF,red%0d%0aK00121+%23FFFFFF,red%0d%0aK00026+%23FFFFFF,gree…	31/1050	104/5093	0.298077
map04146	Peroxisome	Cellular Processes	Transport and catabolism	16	12	28	93	0.0186724	0.0890528	Zm00001eb282120(-|K00232);Zm00001eb356320(-|K13343);Zm00001eb317190(-|K00306);Zm00001eb228570(-|K03781);Zm00001eb359420(-|K00031);Zm00001eb258950(-|K07513);Zm00001eb167230(-|K00232);Zm00001eb148110(-|K00232);Zm00001eb347200(-|K04564);Zm00001eb016940(-|K04565);Zm00001eb140430(-|K00306);Zm00001eb011750(-|K13354);Zm00001eb021020(-|K00106);Zm00001eb158070(-|K00031);Zm00001eb070270(-|K11517);Zm00001eb…	Zm00001eb239740(-|K13347);Zm00001eb049140(-|K13348);Zm00001eb308150(-|K13356);Zm00001eb039000(-|K04565);Zm00001eb209470(-|K00869);Zm00001eb378880(-|K04564);Zm00001eb354520(-|K13354);Zm00001eb270380(-|K04564);Zm00001eb361970(-|K13348);Zm00001eb417150(-|K01897);Zm00001eb034320(-|K00830);Zm00001eb379490(-|K00232)	http://www.kegg.jp/kegg-bin/show_pathway?map=map04146&multi_query=K13343+%23FFFFFF,red%0d%0aK00306+%23FFFFFF,red%0d%0aK03781+%23FFFFFF,red%0d%0aK00031+%23FFFFFF,red%0d%0aK07513+%23FFFFFF,red%0d%0aK00106+%23FFFFFF,red%0d%0aK11517+%23FFFFFF,red%0d%0aK13347+%23FFFFFF,green%0d%0aK13348+%23FFFFFF,green%0d%0aK13356+%23FFFFFF,green%0d%0aK00869+%23FFFFFF,green%0d%0aK01897+%23FFFFFF,green%0d%0aK00830+%23F…	28/1050	93/5093	0.301075
map00051	Fructose and mannose metabolism	Metabolism	Carbohydrate metabolism	9	11	20	62	0.0207008	0.0921393	Zm00001eb121400(-|K00844);Zm00001eb424620(-|K00850);Zm00001eb111020(-|K01805);Zm00001eb309240(-|K00895);Zm00001eb144910(-|K00847);Zm00001eb126080(-|K01623);Zm00001eb099530(-|K00850);Zm00001eb283530(-|K00844);Zm00001eb012020(-|K00966)	Zm00001eb200910(-|K01623);Zm00001eb408010(-|K01623);Zm00001eb157610(-|K19355);Zm00001eb011940(-|K03841);Zm00001eb121310(-|K00850);Zm00001eb372200(-|K00847);Zm00001eb153010(-|K19355);Zm00001eb381530(-|K19355);Zm00001eb167360(-|K01809);Zm00001eb389720(-|K03841);Zm00001eb319770(-|K01803)	http://www.kegg.jp/kegg-bin/show_pathway?map=map00051&multi_query=K00844+%23FFFFFF,red%0d%0aK01805+%23FFFFFF,red%0d%0aK00895+%23FFFFFF,red%0d%0aK00966+%23FFFFFF,red%0d%0aK19355+%23FFFFFF,green%0d%0aK03841+%23FFFFFF,green%0d%0aK01809+%23FFFFFF,green%0d%0aK01803+%23FFFFFF,green%0d%0aK00850+%23FFFFFF,purple%0d%0aK00847+%23FFFFFF,purple%0d%0aK01623+%23FFFFFF,purple	20/1050	62/5093	0.322581
map00280	Valine, leucine and isoleucine degradation	Metabolism	Amino acid metabolism	13	3	16	47	0.0219776	0.0921393	Zm00001eb265270(-|K00253);Zm00001eb100180(-|K14085);Zm00001eb031330(-|K01968);Zm00001eb409040(-|K00166);Zm00001eb334430(-|K00626);Zm00001eb409740(-|K05605);Zm00001eb130640(-|K09699);Zm00001eb019210(-|K00626);Zm00001eb224720(-|K23146);Zm00001eb404340(-|K00826);Zm00001eb258950(-|K07513);Zm00001eb302330(-|K00140);Zm00001eb009540(-|K00826)	Zm00001eb343850(-|K00020);Zm00001eb403920(-|K01641);Zm00001eb016230(-|K00827)	http://www.kegg.jp/kegg-bin/show_pathway?map=map00280&multi_query=K00253+%23FFFFFF,red%0d%0aK14085+%23FFFFFF,red%0d%0aK01968+%23FFFFFF,red%0d%0aK00166+%23FFFFFF,red%0d%0aK00626+%23FFFFFF,red%0d%0aK05605+%23FFFFFF,red%0d%0aK09699+%23FFFFFF,red%0d%0aK23146+%23FFFFFF,red%0d%0aK00826+%23FFFFFF,red%0d%0aK07513+%23FFFFFF,red%0d%0aK00140+%23FFFFFF,red%0d%0aK00020+%23FFFFFF,green%0d%0aK01641+%23FFFFFF,gr…	16/1050	47/5093	0.340426
map00603	Glycosphingolipid biosynthesis - globo and isoglobo series	Metabolism	Glycan biosynthesis and metabolism	4	1	5	9	0.0221423	0.0921393	Zm00001eb044860(-|K07407);Zm00001eb330650(-|K07407);Zm00001eb138980(-|K07407);Zm00001eb008880(-|K12373)	Zm00001eb325280(-|K12373)	http://www.kegg.jp/kegg-bin/show_pathway?map=map00603&multi_query=K07407+%23FFFFFF,red%0d%0aK12373+%23FFFFFF,purple	5/1050	9/5093	0.555556
map00902	Monoterpenoid biosynthesis	Metabolism	Metabolism of terpenoids and polyketides	3	3	6	12	0.0222918	0.0921393	Zm00001eb248540(-|K15095);Zm00001eb075660(-|K15095);Zm00001eb111690(-|K15095)	Zm00001eb230410(-|K15086);Zm00001eb212360(-|K15095);Zm00001eb075670(-|K15095)	http://www.kegg.jp/kegg-bin/show_pathway?map=map00902&multi_query=K15086+%23FFFFFF,green%0d%0aK15095+%23FFFFFF,purple	6/1050	12/5093	0.5
map00260	Glycine, serine and threonine metabolism	Metabolism	Amino acid metabolism	10	11	21	67	0.0249404	0.0997617	Zm00001eb100180(-|K14085);Zm00001eb317190(-|K00306);Zm00001eb015770(-|K15633);Zm00001eb027920(-|K15919);Zm00001eb424410(-|K00130);Zm00001eb368990(-|K15633);Zm00001eb140430(-|K00306);Zm00001eb077630(-|K01620);Zm00001eb156570(-|K15918);Zm00001eb017590(-|K01620)	Zm00001eb229250(-|K15893);Zm00001eb070250(-|K00605);Zm00001eb420190(-|K00276);Zm00001eb299920(-|K15919);Zm00001eb107350(-|K00276);Zm00001eb034320(-|K00830);Zm00001eb409090(-|K02437);Zm00001eb097580(-|K12524);Zm00001eb040890(-|K00058);Zm00001eb016230(-|K00827);Zm00001eb170020(-|K00600)	http://www.kegg.jp/kegg-bin/show_pathway?map=map00260&multi_query=K14085+%23FFFFFF,red%0d%0aK00306+%23FFFFFF,red%0d%0aK15633+%23FFFFFF,red%0d%0aK00130+%23FFFFFF,red%0d%0aK01620+%23FFFFFF,red%0d%0aK15918+%23FFFFFF,red%0d%0aK15893+%23FFFFFF,green%0d%0aK00605+%23FFFFFF,green%0d%0aK00276+%23FFFFFF,green%0d%0aK00830+%23FFFFFF,green%0d%0aK02437+%23FFFFFF,green%0d%0aK12524+%23FFFFFF,green%0d%0aK00058+%2…	21/1050	67/5093	0.313433
map00220	Arginine biosynthesis	Metabolism	Amino acid metabolism	8	4	12	33	0.0265926	0.103046	Zm00001eb223680(-|K00814);Zm00001eb427810(-|K00261);Zm00001eb152450(-|K14454);Zm00001eb054990(-|K01915);Zm00001eb418690(-|K01476);Zm00001eb009090(-|K01915);Zm00001eb238900(-|K14455);Zm00001eb327530(-|K00814)	Zm00001eb253820(-|K01915);Zm00001eb190340(-|K01915);Zm00001eb109370(-|K00814);Zm00001eb432580(-|K01915)	http://www.kegg.jp/kegg-bin/show_pathway?map=map00220&multi_query=K00261+%23FFFFFF,red%0d%0aK14454+%23FFFFFF,red%0d%0aK01476+%23FFFFFF,red%0d%0aK14455+%23FFFFFF,red%0d%0aK00814+%23FFFFFF,purple%0d%0aK01915+%23FFFFFF,purple	12/1050	33/5093	0.363636
map00941	Flavonoid biosynthesis	Metabolism	Biosynthesis of other secondary metabolites	6	7	13	37	0.0286311	0.107584	Zm00001eb368900(-|K00487);Zm00001eb285030(-|K00487);Zm00001eb400190(-|K22440);Zm00001eb278280(-|K13065);Zm00001eb346150(-|K00487);Zm00001eb180060(-|K13065)	Zm00001eb089700(-|K23180);Zm00001eb394220(-|K13083);Zm00001eb256000(-|K05278);Zm00001eb351260(-|K05280);Zm00001eb124150(-|K13065);Zm00001eb431500(-|K08695);Zm00001eb124190(-|K13065)	http://www.kegg.jp/kegg-bin/show_pathway?map=map00941&multi_query=K00487+%23FFFFFF,red%0d%0aK22440+%23FFFFFF,red%0d%0aK23180+%23FFFFFF,green%0d%0aK13083+%23FFFFFF,green%0d%0aK05278+%23FFFFFF,green%0d%0aK05280+%23FFFFFF,green%0d%0aK08695+%23FFFFFF,green%0d%0aK13065+%23FFFFFF,purple	13/1050	37/5093	0.351351
map00360	Phenylalanine metabolism	Metabolism	Amino acid metabolism	7	4	11	30	0.0311306	0.113535	Zm00001eb152450(-|K14454);Zm00001eb113920(-|K00815);Zm00001eb416700(-|K01593);Zm00001eb416690(-|K01593);Zm00001eb232960(-|K00457);Zm00001eb238900(-|K14455);Zm00001eb247660(-|K10775)	Zm00001eb420190(-|K00276);Zm00001eb048560(-|K01593);Zm00001eb107350(-|K00276);Zm00001eb077230(-|K13064)	http://www.kegg.jp/kegg-bin/show_pathway?map=map00360&multi_query=K14454+%23FFFFFF,red%0d%0aK00815+%23FFFFFF,red%0d%0aK00457+%23FFFFFF,red%0d%0aK14455+%23FFFFFF,red%0d%0aK10775+%23FFFFFF,red%0d%0aK00276+%23FFFFFF,green%0d%0aK13064+%23FFFFFF,green%0d%0aK01593+%23FFFFFF,purple	11/1050	30/5093	0.366667
map00965	Betalain biosynthesis	Metabolism	Biosynthesis of other secondary metabolites	2	2	4	7	0.0368968	0.127089	Zm00001eb416700(-|K01593);Zm00001eb416690(-|K01593)	Zm00001eb048560(-|K01593);Zm00001eb145870(-|K15777)	http://www.kegg.jp/kegg-bin/show_pathway?map=map00965&multi_query=K15777+%23FFFFFF,green%0d%0aK01593+%23FFFFFF,purple	4/1050	7/5093	0.571429
map00966	Glucosinolate biosynthesis	Metabolism	Biosynthesis of other secondary metabolites	3	1	4	7	0.0368968	0.127089	Zm00001eb404340(-|K00826);Zm00001eb208760(-|K01703);Zm00001eb009540(-|K00826)	Zm00001eb385020(-|K13027)	http://www.kegg.jp/kegg-bin/show_pathway?map=map00966&multi_query=K00826+%23FFFFFF,red%0d%0aK01703+%23FFFFFF,red%0d%0aK13027+%23FFFFFF,green	4/1050	7/5093	0.571429
map00270	Cysteine and methionine metabolism	Metabolism	Amino acid metabolism	15	16	31	115	0.059921	0.194241	Zm00001eb152450(-|K14454);Zm00001eb113920(-|K00815);Zm00001eb404340(-|K00826);Zm00001eb264980(-|K01919);Zm00001eb314610(-|K05933);Zm00001eb418130(-|K05933);Zm00001eb399940(-|K00547);Zm00001eb184470(-|K01611);Zm00001eb238900(-|K14455);Zm00001eb073290(-|K20772);Zm00001eb009540(-|K00826);Zm00001eb313400(-|K01611);Zm00001eb313390(-|K01611);Zm00001eb121190(-|K01762);Zm00001eb418090(-|K05933)	Zm00001eb328310(-|K00026);Zm00001eb293180(-|K00640);Zm00001eb331330(-|K05953);Zm00001eb031360(-|K00547);Zm00001eb383120(-|K00797);Zm00001eb376790(-|K01738);Zm00001eb218320(-|K00549);Zm00001eb340450(-|K00789);Zm00001eb041400(-|K00026);Zm00001eb218430(-|K05953);Zm00001eb074700(-|K00025);Zm00001eb097580(-|K12524);Zm00001eb040890(-|K00058);Zm00001eb016230(-|K00827);Zm00001eb332260(-|K22207);Zm00001eb…	http://www.kegg.jp/kegg-bin/show_pathway?map=map00270&multi_query=K14454+%23FFFFFF,red%0d%0aK00815+%23FFFFFF,red%0d%0aK00826+%23FFFFFF,red%0d%0aK01919+%23FFFFFF,red%0d%0aK05933+%23FFFFFF,red%0d%0aK01611+%23FFFFFF,red%0d%0aK14455+%23FFFFFF,red%0d%0aK20772+%23FFFFFF,red%0d%0aK01762+%23FFFFFF,red%0d%0aK00026+%23FFFFFF,green%0d%0aK00640+%23FFFFFF,green%0d%0aK05953+%23FFFFFF,green%0d%0aK00797+%23FFFFF…	31/1050	115/5093	0.269565
map00062	Fatty acid elongation	Metabolism	Lipid metabolism	2	9	11	33	0.0608405	0.194241	Zm00001eb296230(-|K15397);Zm00001eb240620(-|K15397)	Zm00001eb008920(-|K15397);Zm00001eb010500(-|K15397);Zm00001eb335900(-|K10258);Zm00001eb167740(-|K15397);Zm00001eb190120(-|K15397);Zm00001eb398750(-|K15397);Zm00001eb006020(-|K15397);Zm00001eb017070(-|K10251);Zm00001eb381100(-|K10251)	http://www.kegg.jp/kegg-bin/show_pathway?map=map00062&multi_query=K10258+%23FFFFFF,green%0d%0aK10251+%23FFFFFF,green%0d%0aK15397+%23FFFFFF,purple	11/1050	33/5093	0.333333
map00020	Citrate cycle (TCA cycle)	Metabolism	Carbohydrate metabolism	14	6	20	69	0.0610919	0.194241	Zm00001eb236450(-|K01647);Zm00001eb016240(-|K01679);Zm00001eb240130(-|K00627);Zm00001eb261270(-|K00235);Zm00001eb102550(-|K00162);Zm00001eb359420(-|K00031);Zm00001eb271700(-|K00164);Zm00001eb105870(-|K01681);Zm00001eb239300(-|K01647);Zm00001eb424940(-|K00030);Zm00001eb371680(-|K00161);Zm00001eb171440(-|K01681);Zm00001eb158070(-|K00031);Zm00001eb398370(-|K01610)	Zm00001eb328310(-|K00026);Zm00001eb011080(-|K01610);Zm00001eb408460(-|K00627);Zm00001eb041400(-|K00026);Zm00001eb074700(-|K00025);Zm00001eb340370(-|K01648)	http://www.kegg.jp/kegg-bin/show_pathway?map=map00020&multi_query=K01647+%23FFFFFF,red%0d%0aK01679+%23FFFFFF,red%0d%0aK00235+%23FFFFFF,red%0d%0aK00162+%23FFFFFF,red%0d%0aK00031+%23FFFFFF,red%0d%0aK00164+%23FFFFFF,red%0d%0aK01681+%23FFFFFF,red%0d%0aK00030+%23FFFFFF,red%0d%0aK00161+%23FFFFFF,red%0d%0aK00026+%23FFFFFF,green%0d%0aK00025+%23FFFFFF,green%0d%0aK01648+%23FFFFFF,green%0d%0aK00627+%23FFFFF…	20/1050	69/5093	0.289855
map00410	beta-Alanine metabolism	Metabolism	Metabolism of other amino acids	9	4	13	41	0.0633877	0.196502	Zm00001eb100180(-|K14085);Zm00001eb282120(-|K00232);Zm00001eb253890(-|K00207);Zm00001eb409740(-|K05605);Zm00001eb224720(-|K23146);Zm00001eb167230(-|K00232);Zm00001eb148110(-|K00232);Zm00001eb399220(-|K01580);Zm00001eb302330(-|K00140)	Zm00001eb420190(-|K00276);Zm00001eb107350(-|K00276);Zm00001eb413630(-|K13366);Zm00001eb379490(-|K00232)	http://www.kegg.jp/kegg-bin/show_pathway?map=map00410&multi_query=K14085+%23FFFFFF,red%0d%0aK00207+%23FFFFFF,red%0d%0aK05605+%23FFFFFF,red%0d%0aK23146+%23FFFFFF,red%0d%0aK01580+%23FFFFFF,red%0d%0aK00140+%23FFFFFF,red%0d%0aK00276+%23FFFFFF,green%0d%0aK13366+%23FFFFFF,green%0d%0aK00232+%23FFFFFF,purple	13/1050	41/5093	0.317073
map00591	Linoleic acid metabolism	Metabolism	Lipid metabolism	3	3	6	15	0.0690519	0.20884	Zm00001eb370460(-|K14674);Zm00001eb005920(-|K00454);Zm00001eb054040(-|K15718)	Zm00001eb134020(-|K00454);Zm00001eb206040(-|K00454);Zm00001eb081610(-|K00454)	http://www.kegg.jp/kegg-bin/show_pathway?map=map00591&multi_query=K14674+%23FFFFFF,red%0d%0aK15718+%23FFFFFF,red%0d%0aK00454+%23FFFFFF,purple	6/1050	15/5093	0.4
map00904	Diterpenoid biosynthesis	Metabolism	Metabolism of terpenoids and polyketides	3	7	10	30	0.0721117	0.212901	Zm00001eb152710(-|K04125);Zm00001eb111610(-|K20666);Zm00001eb021200(-|K04120)	Zm00001eb300490(-|K22639);Zm00001eb117370(-|K22640);Zm00001eb048020(-|K04120);Zm00001eb385100(-|K04122);Zm00001eb379120(-|K04123);Zm00001eb298190(-|K04125);Zm00001eb015820(-|K20666)	http://www.kegg.jp/kegg-bin/show_pathway?map=map00904&multi_query=K22639+%23FFFFFF,green%0d%0aK22640+%23FFFFFF,green%0d%0aK04122+%23FFFFFF,green%0d%0aK04123+%23FFFFFF,green%0d%0aK04125+%23FFFFFF,purple%0d%0aK20666+%23FFFFFF,purple%0d%0aK04120+%23FFFFFF,purple	10/1050	30/5093	0.333333
map00997	Biosynthesis of various secondary metabolites - part 3	Metabolism	Biosynthesis of other secondary metabolites	5	3	8	23	0.0824753	0.236257	Zm00001eb419890(-|K22374);Zm00001eb423470(-|K22374);Zm00001eb137930(-|K18054);Zm00001eb240650(-|K14271);Zm00001eb310440(-|K18054)	Zm00001eb331330(-|K05953);Zm00001eb340450(-|K00789);Zm00001eb218430(-|K05953)	http://www.kegg.jp/kegg-bin/show_pathway?map=map00997&multi_query=K22374+%23FFFFFF,red%0d%0aK18054+%23FFFFFF,red%0d%0aK14271+%23FFFFFF,red%0d%0aK05953+%23FFFFFF,green%0d%0aK00789+%23FFFFFF,green	8/1050	23/5093	0.347826
map00330	Arginine and proline metabolism	Metabolism	Amino acid metabolism	13	3	16	55	0.0852667	0.236257	Zm00001eb100180(-|K14085);Zm00001eb367740(-|K12657);Zm00001eb289500(-|K12657);Zm00001eb152450(-|K14454);Zm00001eb378210(-|K01583);Zm00001eb418690(-|K01476);Zm00001eb294160(-|K00294);Zm00001eb050460(-|K00819);Zm00001eb347680(-|K12657);Zm00001eb184470(-|K01611);Zm00001eb238900(-|K14455);Zm00001eb313400(-|K01611);Zm00001eb313390(-|K01611)	Zm00001eb383120(-|K00797);Zm00001eb022980(-|K00318);Zm00001eb413630(-|K13366)	http://www.kegg.jp/kegg-bin/show_pathway?map=map00330&multi_query=K14085+%23FFFFFF,red%0d%0aK12657+%23FFFFFF,red%0d%0aK14454+%23FFFFFF,red%0d%0aK01583+%23FFFFFF,red%0d%0aK01476+%23FFFFFF,red%0d%0aK00294+%23FFFFFF,red%0d%0aK00819+%23FFFFFF,red%0d%0aK01611+%23FFFFFF,red%0d%0aK14455+%23FFFFFF,red%0d%0aK00797+%23FFFFFF,green%0d%0aK00318+%23FFFFFF,green%0d%0aK13366+%23FFFFFF,green	16/1050	55/5093	0.290909
map01040	Biosynthesis of unsaturated fatty acids	Metabolism	Lipid metabolism	5	4	9	27	0.0857386	0.236257	Zm00001eb282120(-|K00232);Zm00001eb258950(-|K07513);Zm00001eb167230(-|K00232);Zm00001eb148110(-|K00232);Zm00001eb420640(-|K03921)	Zm00001eb335900(-|K10258);Zm00001eb379490(-|K00232);Zm00001eb017070(-|K10251);Zm00001eb381100(-|K10251)	http://www.kegg.jp/kegg-bin/show_pathway?map=map01040&multi_query=K07513+%23FFFFFF,red%0d%0aK03921+%23FFFFFF,red%0d%0aK10258+%23FFFFFF,green%0d%0aK10251+%23FFFFFF,green%0d%0aK00232+%23FFFFFF,purple	9/1050	27/5093	0.333333
map00960	Tropane, piperidine and pyridine alkaloid biosynthesis	Metabolism	Biosynthesis of other secondary metabolites	3	3	6	16	0.0919258	0.2478	Zm00001eb152450(-|K14454);Zm00001eb113920(-|K00815);Zm00001eb238900(-|K14455)	Zm00001eb420190(-|K00276);Zm00001eb107350(-|K00276);Zm00001eb165810(-|K08081)	http://www.kegg.jp/kegg-bin/show_pathway?map=map00960&multi_query=K14454+%23FFFFFF,red%0d%0aK00815+%23FFFFFF,red%0d%0aK14455+%23FFFFFF,red%0d%0aK00276+%23FFFFFF,green%0d%0aK08081+%23FFFFFF,green	6/1050	16/5093	0.375
map00944	Flavone and flavonol biosynthesis	Metabolism	Biosynthesis of other secondary metabolites	1	2	3	6	0.10648	0.280925	Zm00001eb122610(-|K22771)	Zm00001eb394220(-|K13083);Zm00001eb351260(-|K05280)	http://www.kegg.jp/kegg-bin/show_pathway?map=map00944&multi_query=K22771+%23FFFFFF,red%0d%0aK13083+%23FFFFFF,green%0d%0aK05280+%23FFFFFF,green	3/1050	6/5093	0.5
map00909	Sesquiterpenoid and triterpenoid biosynthesis	Metabolism	Metabolism of terpenoids and polyketides	1	4	5	13	0.109833	0.283735	Zm00001eb415160(-|K14174)	Zm00001eb071090(-|K15793);Zm00001eb017120(-|K15803);Zm00001eb399370(-|K00511);Zm00001eb232100(-|K19011)	http://www.kegg.jp/kegg-bin/show_pathway?map=map00909&multi_query=K14174+%23FFFFFF,red%0d%0aK15793+%23FFFFFF,green%0d%0aK15803+%23FFFFFF,green%0d%0aK00511+%23FFFFFF,green%0d%0aK19011+%23FFFFFF,green	5/1050	13/5093	0.384615
map04626	Plant-pathogen interaction	Organismal Systems	Environmental adaptation	32	17	49	202	0.113165	0.286376	Zm00001eb299370(-|K13449);Zm00001eb418610(-|K04079);Zm00001eb299340(-|K13449);Zm00001eb094770(-|K13412);Zm00001eb153470(-|K13433);Zm00001eb226690(-|K13457);Zm00001eb368640(-|K13424);Zm00001eb290350(-|K13424);Zm00001eb226700(-|K13457);Zm00001eb091710(-|K13412);Zm00001eb333100(-|K02183);Zm00001eb352340(-|K02183);Zm00001eb256480(-|K05391);Zm00001eb134710(-|K05391);Zm00001eb002690(-|K13473);Zm00001eb…	Zm00001eb246090(-|K02358);Zm00001eb200700(-|K13457);Zm00001eb085170(-|K13430);Zm00001eb008920(-|K15397);Zm00001eb341260(-|K13447);Zm00001eb010500(-|K15397);Zm00001eb183770(-|K02358);Zm00001eb167740(-|K15397);Zm00001eb190120(-|K15397);Zm00001eb410900(-|K13457);Zm00001eb022180(-|K13412);Zm00001eb398750(-|K15397);Zm00001eb078880(-|K13436);Zm00001eb006020(-|K15397);Zm00001eb200710(-|K13457);Zm00001eb…	http://www.kegg.jp/kegg-bin/show_pathway?map=map04626&multi_query=K13449+%23FFFFFF,red%0d%0aK04079+%23FFFFFF,red%0d%0aK13433+%23FFFFFF,red%0d%0aK13424+%23FFFFFF,red%0d%0aK02183+%23FFFFFF,red%0d%0aK05391+%23FFFFFF,red%0d%0aK13473+%23FFFFFF,red%0d%0aK20536+%23FFFFFF,red%0d%0aK18835+%23FFFFFF,red%0d%0aK13429+%23FFFFFF,red%0d%0aK09487+%23FFFFFF,red%0d%0aK13459+%23FFFFFF,red%0d%0aK13425+%23FFFFFF,red%…	49/1050	202/5093	0.242574
map00053	Ascorbate and aldarate metabolism	Metabolism	Carbohydrate metabolism	9	9	18	68	0.147077	0.362697	Zm00001eb100180(-|K14085);Zm00001eb176160(-|K08232);Zm00001eb272890(-|K12447);Zm00001eb144410(-|K14190);Zm00001eb082560(-|K00434);Zm00001eb148000(-|K00002);Zm00001eb290330(-|K00002);Zm00001eb147990(-|K00002);Zm00001eb384280(-|K00469)	Zm00001eb289570(-|K00002);Zm00001eb049310(-|K10047);Zm00001eb355550(-|K21888);Zm00001eb264880(-|K14190);Zm00001eb315550(-|K00434);Zm00001eb226930(-|K12447);Zm00001eb043120(-|K00103);Zm00001eb175030(-|K08679);Zm00001eb192590(-|K08679)	http://www.kegg.jp/kegg-bin/show_pathway?map=map00053&multi_query=K14085+%23FFFFFF,red%0d%0aK08232+%23FFFFFF,red%0d%0aK00469+%23FFFFFF,red%0d%0aK10047+%23FFFFFF,green%0d%0aK21888+%23FFFFFF,green%0d%0aK00103+%23FFFFFF,green%0d%0aK08679+%23FFFFFF,green%0d%0aK12447+%23FFFFFF,purple%0d%0aK14190+%23FFFFFF,purple%0d%0aK00434+%23FFFFFF,purple%0d%0aK00002+%23FFFFFF,purple	18/1050	68/5093	0.264706
map00945	Stilbenoid, diarylheptanoid and gingerol biosynthesis	Metabolism	Biosynthesis of other secondary metabolites	5	3	8	26	0.149174	0.362697	Zm00001eb368900(-|K00487);Zm00001eb285030(-|K00487);Zm00001eb278280(-|K13065);Zm00001eb346150(-|K00487);Zm00001eb180060(-|K13065)	Zm00001eb124150(-|K13065);Zm00001eb198050(-|K17212);Zm00001eb124190(-|K13065)	http://www.kegg.jp/kegg-bin/show_pathway?map=map00945&multi_query=K00487+%23FFFFFF,red%0d%0aK17212+%23FFFFFF,green%0d%0aK13065+%23FFFFFF,purple	8/1050	26/5093	0.307692
map00600	Sphingolipid metabolism	Metabolism	Lipid metabolism	10	1	11	39	0.163314	0.389442	Zm00001eb044860(-|K07407);Zm00001eb334070(-|K01634);Zm00001eb330650(-|K07407);Zm00001eb138980(-|K07407);Zm00001eb324260(-|K04718);Zm00001eb169810(-|K04713);Zm00001eb398510(-|K00654);Zm00001eb170240(-|K00654);Zm00001eb157880(-|K04713);Zm00001eb372420(-|K04713)	Zm00001eb075800(-|K04712)	http://www.kegg.jp/kegg-bin/show_pathway?map=map00600&multi_query=K07407+%23FFFFFF,red%0d%0aK01634+%23FFFFFF,red%0d%0aK04718+%23FFFFFF,red%0d%0aK04713+%23FFFFFF,red%0d%0aK00654+%23FFFFFF,red%0d%0aK04712+%23FFFFFF,green	11/1050	39/5093	0.282051
map04712	Circadian rhythm - plant	Organismal Systems	Environmental adaptation	4	10	14	52	0.168107	0.393306	Zm00001eb318290(-|K16223);Zm00001eb216020(-|K12120);Zm00001eb247330(-|K12127);Zm00001eb239360(-|K16223)	Zm00001eb259370(-|K16221);Zm00001eb331630(-|K12129);Zm00001eb273260(-|K12115);Zm00001eb319590(-|K12130);Zm00001eb112080(-|K12129);Zm00001eb129520(-|K12126);Zm00001eb397240(-|K12129);Zm00001eb235510(-|K16241);Zm00001eb385610(-|K16241);Zm00001eb336820(-|K16241)	http://www.kegg.jp/kegg-bin/show_pathway?map=map04712&multi_query=K16223+%23FFFFFF,red%0d%0aK12120+%23FFFFFF,red%0d%0aK12127+%23FFFFFF,red%0d%0aK16221+%23FFFFFF,green%0d%0aK12129+%23FFFFFF,green%0d%0aK12115+%23FFFFFF,green%0d%0aK12130+%23FFFFFF,green%0d%0aK12126+%23FFFFFF,green%0d%0aK16241+%23FFFFFF,green	14/1050	52/5093	0.269231
map00130	Ubiquinone and other terpenoid-quinone biosynthesis	Metabolism	Metabolism of cofactors and vitamins	6	6	12	44	0.179736	0.412727	Zm00001eb368900(-|K00487);Zm00001eb285030(-|K00487);Zm00001eb113920(-|K00815);Zm00001eb232960(-|K00457);Zm00001eb389370(-|K09833);Zm00001eb346150(-|K00487)	Zm00001eb187910(-|K01904);Zm00001eb107520(-|K12501);Zm00001eb006830(-|K23094);Zm00001eb373110(-|K17872);Zm00001eb386720(-|K09833);Zm00001eb251860(-|K05928)	http://www.kegg.jp/kegg-bin/show_pathway?map=map00130&multi_query=K00487+%23FFFFFF,red%0d%0aK00815+%23FFFFFF,red%0d%0aK00457+%23FFFFFF,red%0d%0aK01904+%23FFFFFF,green%0d%0aK12501+%23FFFFFF,green%0d%0aK23094+%23FFFFFF,green%0d%0aK17872+%23FFFFFF,green%0d%0aK05928+%23FFFFFF,green%0d%0aK09833+%23FFFFFF,purple	12/1050	44/5093	0.272727
map00100	Steroid biosynthesis	Metabolism	Lipid metabolism	4	5	9	32	0.198276	0.436035	Zm00001eb370460(-|K14674);Zm00001eb303010(-|K00559);Zm00001eb307440(-|K01052);Zm00001eb405760(-|K05917)	Zm00001eb163800(-|K05917);Zm00001eb212500(-|K00559);Zm00001eb335380(-|K00227);Zm00001eb399370(-|K00511);Zm00001eb349320(-|K05917)	http://www.kegg.jp/kegg-bin/show_pathway?map=map00100&multi_query=K14674+%23FFFFFF,red%0d%0aK01052+%23FFFFFF,red%0d%0aK00227+%23FFFFFF,green%0d%0aK00511+%23FFFFFF,green%0d%0aK00559+%23FFFFFF,purple%0d%0aK05917+%23FFFFFF,purple	9/1050	32/5093	0.28125
map00640	Propanoate metabolism	Metabolism	Carbohydrate metabolism	8	1	9	32	0.198276	0.436035	Zm00001eb282120(-|K00232);Zm00001eb409040(-|K00166);Zm00001eb409740(-|K05605);Zm00001eb130640(-|K09699);Zm00001eb224720(-|K23146);Zm00001eb167230(-|K00232);Zm00001eb148110(-|K00232);Zm00001eb302330(-|K00140)	Zm00001eb379490(-|K00232)	http://www.kegg.jp/kegg-bin/show_pathway?map=map00640&multi_query=K00166+%23FFFFFF,red%0d%0aK05605+%23FFFFFF,red%0d%0aK09699+%23FFFFFF,red%0d%0aK23146+%23FFFFFF,red%0d%0aK00140+%23FFFFFF,red%0d%0aK00232+%23FFFFFF,purple	9/1050	32/5093	0.28125
map00900	Terpenoid backbone biosynthesis	Metabolism	Metabolism of terpenoids and polyketides	5	10	15	58	0.200436	0.436035	Zm00001eb158740(-|K15889);Zm00001eb334430(-|K00626);Zm00001eb019210(-|K00626);Zm00001eb056620(-|K01597);Zm00001eb306790(-|K11778)	Zm00001eb071090(-|K15793);Zm00001eb107690(-|K13789);Zm00001eb367040(-|K11778);Zm00001eb254510(-|K10960);Zm00001eb004050(-|K05356);Zm00001eb209470(-|K00869);Zm00001eb008090(-|K11778);Zm00001eb199950(-|K00021);Zm00001eb403920(-|K01641);Zm00001eb297120(-|K05356)	http://www.kegg.jp/kegg-bin/show_pathway?map=map00900&multi_query=K15889+%23FFFFFF,red%0d%0aK00626+%23FFFFFF,red%0d%0aK01597+%23FFFFFF,red%0d%0aK15793+%23FFFFFF,green%0d%0aK13789+%23FFFFFF,green%0d%0aK10960+%23FFFFFF,green%0d%0aK05356+%23FFFFFF,green%0d%0aK00869+%23FFFFFF,green%0d%0aK00021+%23FFFFFF,green%0d%0aK01641+%23FFFFFF,green%0d%0aK11778+%23FFFFFF,purple	15/1050	58/5093	0.258621
map00998	Biosynthesis of various secondary metabolites - part 2	Metabolism	Biosynthesis of other secondary metabolites	0	1	1	1	0.206165	0.440767	-	Zm00001eb138080(-|K21568)	http://www.kegg.jp/kegg-bin/show_pathway?map=map00998&multi_query=K21568+%23FFFFFF,green	1/1050	1/5093	1
map00562	Inositol phosphate metabolism	Metabolism	Carbohydrate metabolism	6	11	17	70	0.263461	0.553714	Zm00001eb076550(-|K00921);Zm00001eb302330(-|K00140);Zm00001eb055860(-|K00913);Zm00001eb044280(-|K00889);Zm00001eb384280(-|K00469);Zm00001eb140620(-|K01114)	Zm00001eb041840(-|K00921);Zm00001eb207300(-|K01092);Zm00001eb049310(-|K10047);Zm00001eb401220(-|K01858);Zm00001eb013380(-|K05857);Zm00001eb019420(-|K00921);Zm00001eb027730(-|K01858);Zm00001eb110730(-|K00889);Zm00001eb283920(-|K00915);Zm00001eb394390(-|K05857);Zm00001eb319770(-|K01803)	http://www.kegg.jp/kegg-bin/show_pathway?map=map00562&multi_query=K00140+%23FFFFFF,red%0d%0aK00913+%23FFFFFF,red%0d%0aK00469+%23FFFFFF,red%0d%0aK01114+%23FFFFFF,red%0d%0aK01092+%23FFFFFF,green%0d%0aK10047+%23FFFFFF,green%0d%0aK01858+%23FFFFFF,green%0d%0aK05857+%23FFFFFF,green%0d%0aK00915+%23FFFFFF,green%0d%0aK01803+%23FFFFFF,green%0d%0aK00921+%23FFFFFF,purple%0d%0aK00889+%23FFFFFF,purple	17/1050	70/5093	0.242857
map00604	Glycosphingolipid biosynthesis - ganglio series	Metabolism	Glycan biosynthesis and metabolism	1	1	2	5	0.275357	0.567009	Zm00001eb008880(-|K12373)	Zm00001eb325280(-|K12373)	http://www.kegg.jp/kegg-bin/show_pathway?map=map00604&multi_query=K12373+%23FFFFFF,purple	2/1050	5/5093	0.4
map00650	Butanoate metabolism	Metabolism	Carbohydrate metabolism	6	1	7	26	0.278932	0.567009	Zm00001eb396330(-|K01913);Zm00001eb334430(-|K00626);Zm00001eb019210(-|K00626);Zm00001eb207050(-|K17761);Zm00001eb399220(-|K01580);Zm00001eb070860(-|K16871)	Zm00001eb403920(-|K01641)	http://www.kegg.jp/kegg-bin/show_pathway?map=map00650&multi_query=K01913+%23FFFFFF,red%0d%0aK00626+%23FFFFFF,red%0d%0aK17761+%23FFFFFF,red%0d%0aK01580+%23FFFFFF,red%0d%0aK16871+%23FFFFFF,red%0d%0aK01641+%23FFFFFF,green	7/1050	26/5093	0.269231
map00380	Tryptophan metabolism	Metabolism	Amino acid metabolism	8	5	13	53	0.287781	0.575562	Zm00001eb213190(-|K11817);Zm00001eb100180(-|K14085);Zm00001eb228570(-|K03781);Zm00001eb334430(-|K00626);Zm00001eb019210(-|K00626);Zm00001eb416700(-|K01593);Zm00001eb416690(-|K01593);Zm00001eb041710(-|K23947)	Zm00001eb048560(-|K01593);Zm00001eb336530(-|K16903);Zm00001eb172420(-|K13066);Zm00001eb362000(-|K11816);Zm00001eb123040(-|K16903)	http://www.kegg.jp/kegg-bin/show_pathway?map=map00380&multi_query=K11817+%23FFFFFF,red%0d%0aK14085+%23FFFFFF,red%0d%0aK03781+%23FFFFFF,red%0d%0aK00626+%23FFFFFF,red%0d%0aK23947+%23FFFFFF,red%0d%0aK16903+%23FFFFFF,green%0d%0aK13066+%23FFFFFF,green%0d%0aK11816+%23FFFFFF,green%0d%0aK01593+%23FFFFFF,purple	13/1050	53/5093	0.245283
map00230	Purine metabolism	Metabolism	Nucleotide metabolism	8	15	23	99	0.294212	0.579083	Zm00001eb331540(-|K01490);Zm00001eb120900(-|K01513);Zm00001eb077250(-|K00856);Zm00001eb021020(-|K00106);Zm00001eb410890(-|K00942);Zm00001eb348710(-|K00764);Zm00001eb030970(-|K18151);Zm00001eb389820(-|K02083)	Zm00001eb322060(-|K14977);Zm00001eb286120(-|K01490);Zm00001eb216260(-|K01835);Zm00001eb159720(-|K01835);Zm00001eb054980(-|K01835);Zm00001eb089390(-|K13811);Zm00001eb015260(-|K00942);Zm00001eb260410(-|K00939);Zm00001eb233910(-|K07023);Zm00001eb054000(-|K01939);Zm00001eb146310(-|K00764);Zm00001eb433900(-|K01466);Zm00001eb176220(-|K01517);Zm00001eb185220(-|K00856);Zm00001eb297860(-|K00940)	http://www.kegg.jp/kegg-bin/show_pathway?map=map00230&multi_query=K01513+%23FFFFFF,red%0d%0aK00106+%23FFFFFF,red%0d%0aK18151+%23FFFFFF,red%0d%0aK02083+%23FFFFFF,red%0d%0aK14977+%23FFFFFF,green%0d%0aK01835+%23FFFFFF,green%0d%0aK13811+%23FFFFFF,green%0d%0aK00939+%23FFFFFF,green%0d%0aK07023+%23FFFFFF,green%0d%0aK01939+%23FFFFFF,green%0d%0aK01466+%23FFFFFF,green%0d%0aK01517+%23FFFFFF,green%0d%0aK0094…	23/1050	99/5093	0.232323
map00040	Pentose and glucuronate interconversions	Metabolism	Carbohydrate metabolism	9	11	20	86	0.310247	0.601103	Zm00001eb145110(-|K01184);Zm00001eb111020(-|K01805);Zm00001eb272890(-|K12447);Zm00001eb294520(-|K01213);Zm00001eb327190(-|K01051);Zm00001eb148000(-|K00002);Zm00001eb317710(-|K01783);Zm00001eb290330(-|K00002);Zm00001eb147990(-|K00002)	Zm00001eb289570(-|K00002);Zm00001eb177120(-|K01051);Zm00001eb226930(-|K12447);Zm00001eb088830(-|K01728);Zm00001eb130500(-|K01051);Zm00001eb005330(-|K01783);Zm00001eb094750(-|K22935);Zm00001eb330500(-|K01051);Zm00001eb230070(-|K00963);Zm00001eb046690(-|K01728);Zm00001eb048310(-|K01051)	http://www.kegg.jp/kegg-bin/show_pathway?map=map00040&multi_query=K01184+%23FFFFFF,red%0d%0aK01805+%23FFFFFF,red%0d%0aK01213+%23FFFFFF,red%0d%0aK01728+%23FFFFFF,green%0d%0aK22935+%23FFFFFF,green%0d%0aK00963+%23FFFFFF,green%0d%0aK12447+%23FFFFFF,purple%0d%0aK01051+%23FFFFFF,purple%0d%0aK00002+%23FFFFFF,purple%0d%0aK01783+%23FFFFFF,purple	20/1050	86/5093	0.232558
map00514	Other types of O-glycan biosynthesis	Metabolism	Glycan biosynthesis and metabolism	2	1	3	10	0.340841	0.645841	Zm00001eb326030(-|K20783);Zm00001eb241190(-|K09667)	Zm00001eb107370(-|K03691)	http://www.kegg.jp/kegg-bin/show_pathway?map=map00514&multi_query=K20783+%23FFFFFF,red%0d%0aK09667+%23FFFFFF,red%0d%0aK03691+%23FFFFFF,green	3/1050	10/5093	0.3
map00430	Taurine and hypotaurine metabolism	Metabolism	Metabolism of other amino acids	1	1	2	6	0.359796	0.645841	Zm00001eb399220(-|K01580)	Zm00001eb335970(-|K18592)	http://www.kegg.jp/kegg-bin/show_pathway?map=map00430&multi_query=K01580+%23FFFFFF,red%0d%0aK18592+%23FFFFFF,green	2/1050	6/5093	0.333333
map00232	Caffeine metabolism	Metabolism	Biosynthesis of other secondary metabolites	1	0	1	2	0.369859	0.645841	Zm00001eb021020(-|K00106)	-	http://www.kegg.jp/kegg-bin/show_pathway?map=map00232&multi_query=K00106+%23FFFFFF,red	1/1050	2/5093	0.5
map00942	Anthocyanin biosynthesis	Metabolism	Biosynthesis of other secondary metabolites	0	1	1	2	0.369859	0.645841	-	Zm00001eb107750(-|K12930)	http://www.kegg.jp/kegg-bin/show_pathway?map=map00942&multi_query=K12930+%23FFFFFF,green	1/1050	2/5093	0.5
map00730	Thiamine metabolism	Metabolism	Metabolism of cofactors and vitamins	2	4	6	24	0.372884	0.645841	Zm00001eb131550(-|K00949);Zm00001eb142350(-|K00949)	Zm00001eb356910(-|K03146);Zm00001eb260410(-|K00939);Zm00001eb051950(-|K03147);Zm00001eb285500(-|K00949)	http://www.kegg.jp/kegg-bin/show_pathway?map=map00730&multi_query=K03146+%23FFFFFF,green%0d%0aK00939+%23FFFFFF,green%0d%0aK03147+%23FFFFFF,green%0d%0aK00949+%23FFFFFF,purple	6/1050	24/5093	0.25
map02010	ABC transporters	Environmental Information Processing	Membrane transport	4	2	6	24	0.372884	0.645841	Zm00001eb206350(-|K05658);Zm00001eb243520(-|K05658);Zm00001eb088790(-|K05658);Zm00001eb155860(-|K05658)	Zm00001eb068880(-|K05658);Zm00001eb155890(-|K05658)	http://www.kegg.jp/kegg-bin/show_pathway?map=map02010&multi_query=K05658+%23FFFFFF,purple	6/1050	24/5093	0.25
map00511	Other glycan degradation	Metabolism	Glycan biosynthesis and metabolism	1	3	4	15	0.375004	0.645841	Zm00001eb008880(-|K12373)	Zm00001eb318780(-|K01206);Zm00001eb026300(-|K01191);Zm00001eb325280(-|K12373)	http://www.kegg.jp/kegg-bin/show_pathway?map=map00511&multi_query=K01206+%23FFFFFF,green%0d%0aK01191+%23FFFFFF,green%0d%0aK12373+%23FFFFFF,purple	4/1050	15/5093	0.266667
map00531	Glycosaminoglycan degradation	Metabolism	Glycan biosynthesis and metabolism	2	2	4	15	0.375004	0.645841	Zm00001eb068240(-|K01205);Zm00001eb008880(-|K12373)	Zm00001eb325280(-|K12373);Zm00001eb375030(-|K07964)	http://www.kegg.jp/kegg-bin/show_pathway?map=map00531&multi_query=K01205+%23FFFFFF,red%0d%0aK07964+%23FFFFFF,green%0d%0aK12373+%23FFFFFF,purple	4/1050	15/5093	0.266667
map00908	Zeatin biosynthesis	Metabolism	Metabolism of terpenoids and polyketides	5	2	7	29	0.38904	0.660835	Zm00001eb042870(-|K13496);Zm00001eb074370(-|K13495);Zm00001eb074330(-|K13495);Zm00001eb121500(-|K00279);Zm00001eb367250(-|K13495)	Zm00001eb170440(-|K13496);Zm00001eb271810(-|K00791)	http://www.kegg.jp/kegg-bin/show_pathway?map=map00908&multi_query=K13495+%23FFFFFF,red%0d%0aK00279+%23FFFFFF,red%0d%0aK00791+%23FFFFFF,green%0d%0aK13496+%23FFFFFF,purple	7/1050	29/5093	0.241379
map04145	Phagosome	Cellular Processes	Transport and catabolism	5	15	20	91	0.414146	0.693974	Zm00001eb399990(-|K07374);Zm00001eb096980(-|K08057);Zm00001eb076550(-|K00921);Zm00001eb139140(-|K02155);Zm00001eb400310(-|K10956)	Zm00001eb057290(-|K07375);Zm00001eb041840(-|K00921);Zm00001eb052540(-|K07375);Zm00001eb218000(-|K07375);Zm00001eb390190(-|K07375);Zm00001eb150420(-|K07375);Zm00001eb372070(-|K04392);Zm00001eb019420(-|K00921);Zm00001eb107490(-|K07374);Zm00001eb349430(-|K07375);Zm00001eb194680(-|K04392);Zm00001eb208230(-|K04392);Zm00001eb129360(-|K07375);Zm00001eb369310(-|K07375);Zm00001eb215710(-|K07374)	http://www.kegg.jp/kegg-bin/show_pathway?map=map04145&multi_query=K08057+%23FFFFFF,red%0d%0aK02155+%23FFFFFF,red%0d%0aK10956+%23FFFFFF,red%0d%0aK07375+%23FFFFFF,green%0d%0aK04392+%23FFFFFF,green%0d%0aK07374+%23FFFFFF,purple%0d%0aK00921+%23FFFFFF,purple	20/1050	91/5093	0.21978
map00670	One carbon pool by folate	Metabolism	Metabolism of cofactors and vitamins	1	3	4	16	0.426562	0.70525	Zm00001eb407750(-|K01934)	Zm00001eb070250(-|K00605);Zm00001eb156380(-|K00604);Zm00001eb170020(-|K00600)	http://www.kegg.jp/kegg-bin/show_pathway?map=map00670&multi_query=K01934+%23FFFFFF,red%0d%0aK00605+%23FFFFFF,green%0d%0aK00604+%23FFFFFF,green%0d%0aK00600+%23FFFFFF,green	4/1050	16/5093	0.25
map03410	Base excision repair	Genetic Information Processing	Replication and repair	1	7	8	35	0.436689	0.712236	Zm00001eb192050(-|K04802)	Zm00001eb242720(-|K10798);Zm00001eb033650(-|K01246);Zm00001eb414740(-|K02335);Zm00001eb406830(-|K10773);Zm00001eb099620(-|K01246);Zm00001eb275260(-|K10563);Zm00001eb066560(-|K03648)	http://www.kegg.jp/kegg-bin/show_pathway?map=map03410&multi_query=K04802+%23FFFFFF,red%0d%0aK10798+%23FFFFFF,green%0d%0aK01246+%23FFFFFF,green%0d%0aK02335+%23FFFFFF,green%0d%0aK10773+%23FFFFFF,green%0d%0aK10563+%23FFFFFF,green%0d%0aK03648+%23FFFFFF,green	8/1050	35/5093	0.228571
map00290	Valine, leucine and isoleucine biosynthesis	Metabolism	Amino acid metabolism	5	0	5	21	0.442276	0.712236	Zm00001eb404340(-|K00826);Zm00001eb208760(-|K01703);Zm00001eb249330(-|K01704);Zm00001eb405040(-|K01649);Zm00001eb009540(-|K00826)	-	http://www.kegg.jp/kegg-bin/show_pathway?map=map00290&multi_query=K00826+%23FFFFFF,red%0d%0aK01703+%23FFFFFF,red%0d%0aK01704+%23FFFFFF,red%0d%0aK01649+%23FFFFFF,red	5/1050	21/5093	0.238095
map04070	Phosphatidylinositol signaling system	Environmental Information Processing	Signal transduction	6	10	16	75	0.484693	0.766484	Zm00001eb333100(-|K02183);Zm00001eb076550(-|K00921);Zm00001eb352340(-|K02183);Zm00001eb098040(-|K00981);Zm00001eb055860(-|K00913);Zm00001eb044280(-|K00889)	Zm00001eb041840(-|K00921);Zm00001eb207300(-|K01092);Zm00001eb049310(-|K10047);Zm00001eb013380(-|K05857);Zm00001eb069350(-|K00901);Zm00001eb019420(-|K00921);Zm00001eb110730(-|K00889);Zm00001eb283920(-|K00915);Zm00001eb053420(-|K13024);Zm00001eb394390(-|K05857)	http://www.kegg.jp/kegg-bin/show_pathway?map=map04070&multi_query=K02183+%23FFFFFF,red%0d%0aK00981+%23FFFFFF,red%0d%0aK00913+%23FFFFFF,red%0d%0aK01092+%23FFFFFF,green%0d%0aK10047+%23FFFFFF,green%0d%0aK05857+%23FFFFFF,green%0d%0aK00901+%23FFFFFF,green%0d%0aK00915+%23FFFFFF,green%0d%0aK13024+%23FFFFFF,green%0d%0aK00921+%23FFFFFF,purple%0d%0aK00889+%23FFFFFF,purple	16/1050	75/5093	0.213333
map00564	Glycerophospholipid metabolism	Metabolism	Lipid metabolism	14	9	23	109	0.488324	0.766484	Zm00001eb289800(-|K15728);Zm00001eb360740(-|K18693);Zm00001eb370460(-|K14674);Zm00001eb295120(-|K08730);Zm00001eb098040(-|K00981);Zm00001eb154820(-|K14156);Zm00001eb122860(-|K01115);Zm00001eb195630(-|K00967);Zm00001eb157460(-|K18693);Zm00001eb352530(-|K00006);Zm00001eb318230(-|K22389);Zm00001eb292040(-|K13513);Zm00001eb294690(-|K05929);Zm00001eb140620(-|K01114)	Zm00001eb336850(-|K06130);Zm00001eb127520(-|K13508);Zm00001eb362570(-|K01613);Zm00001eb345070(-|K06130);Zm00001eb159140(-|K13508);Zm00001eb176220(-|K01517);Zm00001eb069350(-|K00901);Zm00001eb155940(-|K05929);Zm00001eb050070(-|K01126)	http://www.kegg.jp/kegg-bin/show_pathway?map=map00564&multi_query=K15728+%23FFFFFF,red%0d%0aK18693+%23FFFFFF,red%0d%0aK14674+%23FFFFFF,red%0d%0aK08730+%23FFFFFF,red%0d%0aK00981+%23FFFFFF,red%0d%0aK14156+%23FFFFFF,red%0d%0aK01115+%23FFFFFF,red%0d%0aK00967+%23FFFFFF,red%0d%0aK00006+%23FFFFFF,red%0d%0aK22389+%23FFFFFF,red%0d%0aK13513+%23FFFFFF,red%0d%0aK01114+%23FFFFFF,red%0d%0aK06130+%23FFFFFF,gree…	23/1050	109/5093	0.211009
map00660	C5-Branched dibasic acid metabolism	Metabolism	Carbohydrate metabolism	2	0	2	8	0.514768	0.797891	Zm00001eb208760(-|K01703);Zm00001eb249330(-|K01704)	-	http://www.kegg.jp/kegg-bin/show_pathway?map=map00660&multi_query=K01703+%23FFFFFF,red%0d%0aK01704+%23FFFFFF,red	2/1050	8/5093	0.25
map00073	Cutin, suberine and wax biosynthesis	Metabolism	Lipid metabolism	1	5	6	28	0.532381	0.815003	Zm00001eb280730(-|K17991)	Zm00001eb221970(-|K15404);Zm00001eb005300(-|K20495);Zm00001eb308150(-|K13356);Zm00001eb042160(-|K15403);Zm00001eb311010(-|K15403)	http://www.kegg.jp/kegg-bin/show_pathway?map=map00073&multi_query=K17991+%23FFFFFF,red%0d%0aK15404+%23FFFFFF,green%0d%0aK20495+%23FFFFFF,green%0d%0aK13356+%23FFFFFF,green%0d%0aK15403+%23FFFFFF,green	6/1050	28/5093	0.214286
map00905	Brassinosteroid biosynthesis	Metabolism	Metabolism of terpenoids and polyketides	1	2	3	14	0.575052	0.86959	Zm00001eb385730(-|K15639)	Zm00001eb100220(-|K20623);Zm00001eb196530(-|K09588)	http://www.kegg.jp/kegg-bin/show_pathway?map=map00905&multi_query=K15639+%23FFFFFF,red%0d%0aK20623+%23FFFFFF,green%0d%0aK09588+%23FFFFFF,green	3/1050	14/5093	0.214286
map00513	Various types of N-glycan biosynthesis	Metabolism	Glycan biosynthesis and metabolism	3	4	7	35	0.603055	0.900949	Zm00001eb094860(-|K05531);Zm00001eb008880(-|K12373);Zm00001eb264580(-|K07432)	Zm00001eb138940(-|K07441);Zm00001eb280070(-|K01231);Zm00001eb372330(-|K14413);Zm00001eb325280(-|K12373)	http://www.kegg.jp/kegg-bin/show_pathway?map=map00513&multi_query=K05531+%23FFFFFF,red%0d%0aK07432+%23FFFFFF,red%0d%0aK07441+%23FFFFFF,green%0d%0aK01231+%23FFFFFF,green%0d%0aK14413+%23FFFFFF,green%0d%0aK12373+%23FFFFFF,purple	7/1050	35/5093	0.2
map00400	Phenylalanine, tyrosine and tryptophan biosynthesis	Metabolism	Amino acid metabolism	6	5	11	56	0.624767	0.922275	Zm00001eb254940(-|K00891);Zm00001eb152450(-|K14454);Zm00001eb113920(-|K00815);Zm00001eb131900(-|K13832);Zm00001eb238900(-|K14455);Zm00001eb194410(-|K00891)	Zm00001eb227560(-|K15227);Zm00001eb309260(-|K01609);Zm00001eb018960(-|K01626);Zm00001eb424380(-|K01658);Zm00001eb398410(-|K01736)	http://www.kegg.jp/kegg-bin/show_pathway?map=map00400&multi_query=K00891+%23FFFFFF,red%0d%0aK14454+%23FFFFFF,red%0d%0aK00815+%23FFFFFF,red%0d%0aK13832+%23FFFFFF,red%0d%0aK14455+%23FFFFFF,red%0d%0aK15227+%23FFFFFF,green%0d%0aK01609+%23FFFFFF,green%0d%0aK01626+%23FFFFFF,green%0d%0aK01658+%23FFFFFF,green%0d%0aK01736+%23FFFFFF,green	11/1050	56/5093	0.196429
map00770	Pantothenate and CoA biosynthesis	Metabolism	Metabolism of cofactors and vitamins	7	0	7	37	0.665293	0.967303	Zm00001eb253890(-|K00207);Zm00001eb404340(-|K00826);Zm00001eb120900(-|K01513);Zm00001eb373580(-|K09680);Zm00001eb339000(-|K00606);Zm00001eb373930(-|K01598);Zm00001eb009540(-|K00826)	-	http://www.kegg.jp/kegg-bin/show_pathway?map=map00770&multi_query=K00207+%23FFFFFF,red%0d%0aK00826+%23FFFFFF,red%0d%0aK01513+%23FFFFFF,red%0d%0aK09680+%23FFFFFF,red%0d%0aK00606+%23FFFFFF,red%0d%0aK01598+%23FFFFFF,red	7/1050	37/5093	0.189189
map00590	Arachidonic acid metabolism	Metabolism	Lipid metabolism	2	1	3	16	0.670872	0.967303	Zm00001eb370460(-|K14674);Zm00001eb074350(-|K00432)	Zm00001eb335970(-|K18592)	http://www.kegg.jp/kegg-bin/show_pathway?map=map00590&multi_query=K14674+%23FFFFFF,red%0d%0aK00432+%23FFFFFF,red%0d%0aK18592+%23FFFFFF,green	3/1050	16/5093	0.1875
map00740	Riboflavin metabolism	Metabolism	Metabolism of cofactors and vitamins	2	2	4	22	0.693874	0.967975	Zm00001eb120900(-|K01513);Zm00001eb127890(-|K00953)	Zm00001eb410410(-|K00793);Zm00001eb201680(-|K14379)	http://www.kegg.jp/kegg-bin/show_pathway?map=map00740&multi_query=K01513+%23FFFFFF,red%0d%0aK00953+%23FFFFFF,red%0d%0aK00793+%23FFFFFF,green%0d%0aK14379+%23FFFFFF,green	4/1050	22/5093	0.181818
map00261	Monobactam biosynthesis	Metabolism	Biosynthesis of other secondary metabolites	0	2	2	11	0.696028	0.967975	-	Zm00001eb089390(-|K13811);Zm00001eb097580(-|K12524)	http://www.kegg.jp/kegg-bin/show_pathway?map=map00261&multi_query=K13811+%23FFFFFF,green%0d%0aK12524+%23FFFFFF,green	2/1050	11/5093	0.181818
map00310	Lysine degradation	Metabolism	Amino acid metabolism	6	0	6	33	0.702563	0.967975	Zm00001eb100180(-|K14085);Zm00001eb317190(-|K00306);Zm00001eb334430(-|K00626);Zm00001eb192910(-|K14157);Zm00001eb019210(-|K00626);Zm00001eb140430(-|K00306)	-	http://www.kegg.jp/kegg-bin/show_pathway?map=map00310&multi_query=K14085+%23FFFFFF,red%0d%0aK00306+%23FFFFFF,red%0d%0aK00626+%23FFFFFF,red%0d%0aK14157+%23FFFFFF,red	6/1050	33/5093	0.181818
map00920	Sulfur metabolism	Metabolism	Energy metabolism	1	5	6	33	0.702563	0.967975	Zm00001eb143460(-|K17285)	Zm00001eb293180(-|K00640);Zm00001eb089390(-|K13811);Zm00001eb376790(-|K01738);Zm00001eb105800(-|K05907);Zm00001eb322440(-|K05907)	http://www.kegg.jp/kegg-bin/show_pathway?map=map00920&multi_query=K17285+%23FFFFFF,red%0d%0aK00640+%23FFFFFF,green%0d%0aK13811+%23FFFFFF,green%0d%0aK01738+%23FFFFFF,green%0d%0aK05907+%23FFFFFF,green	6/1050	33/5093	0.181818
map00750	Vitamin B6 metabolism	Metabolism	Metabolism of cofactors and vitamins	0	2	2	12	0.742534	1	-	Zm00001eb239700(-|K13248);Zm00001eb208970(-|K08681)	http://www.kegg.jp/kegg-bin/show_pathway?map=map00750&multi_query=K13248+%23FFFFFF,green%0d%0aK08681+%23FFFFFF,green	2/1050	12/5093	0.166667
map00780	Biotin metabolism	Metabolism	Metabolism of cofactors and vitamins	0	3	3	19	0.783188	1	-	Zm00001eb327480(-|K09458);Zm00001eb109290(-|K09458);Zm00001eb192490(-|K00059)	http://www.kegg.jp/kegg-bin/show_pathway?map=map00780&multi_query=K09458+%23FFFFFF,green%0d%0aK00059+%23FFFFFF,green	3/1050	19/5093	0.157895
map00440	Phosphonate and phosphinate metabolism	Metabolism	Metabolism of other amino acids	1	0	1	7	0.801553	1	Zm00001eb195630(-|K00967)	-	http://www.kegg.jp/kegg-bin/show_pathway?map=map00440&multi_query=K00967+%23FFFFFF,red	1/1050	7/5093	0.142857
map00340	Histidine metabolism	Metabolism	Amino acid metabolism	1	1	2	16	0.872187	1	Zm00001eb100180(-|K14085)	Zm00001eb020250(-|K01814)	http://www.kegg.jp/kegg-bin/show_pathway?map=map00340&multi_query=K14085+%23FFFFFF,red%0d%0aK01814+%23FFFFFF,green	2/1050	16/5093	0.125
map03440	Homologous recombination	Genetic Information Processing	Replication and repair	3	4	7	49	0.90433	1	Zm00001eb068550(-|K10882);Zm00001eb077450(-|K10683);Zm00001eb320860(-|K15362)	Zm00001eb419130(-|K08775);Zm00001eb414740(-|K02335);Zm00001eb050740(-|K03553);Zm00001eb287330(-|K10875)	http://www.kegg.jp/kegg-bin/show_pathway?map=map03440&multi_query=K10882+%23FFFFFF,red%0d%0aK10683+%23FFFFFF,red%0d%0aK15362+%23FFFFFF,red%0d%0aK08775+%23FFFFFF,green%0d%0aK02335+%23FFFFFF,green%0d%0aK03553+%23FFFFFF,green%0d%0aK10875+%23FFFFFF,green	7/1050	49/5093	0.142857
map00240	Pyrimidine metabolism	Metabolism	Nucleotide metabolism	6	4	10	67	0.909471	1	Zm00001eb344260(-|K01937);Zm00001eb140930(-|K13421);Zm00001eb253890(-|K00207);Zm00001eb296480(-|K01937);Zm00001eb120900(-|K01513);Zm00001eb426620(-|K16904)	Zm00001eb268760(-|K13800);Zm00001eb233910(-|K07023);Zm00001eb153030(-|K01465);Zm00001eb297860(-|K00940)	http://www.kegg.jp/kegg-bin/show_pathway?map=map00240&multi_query=K01937+%23FFFFFF,red%0d%0aK13421+%23FFFFFF,red%0d%0aK00207+%23FFFFFF,red%0d%0aK01513+%23FFFFFF,red%0d%0aK16904+%23FFFFFF,red%0d%0aK13800+%23FFFFFF,green%0d%0aK07023+%23FFFFFF,green%0d%0aK01465+%23FFFFFF,green%0d%0aK00940+%23FFFFFF,green	10/1050	67/5093	0.149254
map00760	Nicotinate and nicotinamide metabolism	Metabolism	Metabolism of cofactors and vitamins	2	0	2	18	0.911448	1	Zm00001eb120900(-|K01513);Zm00001eb231540(-|K00278)	-	http://www.kegg.jp/kegg-bin/show_pathway?map=map00760&multi_query=K01513+%23FFFFFF,red%0d%0aK00278+%23FFFFFF,red	2/1050	18/5093	0.111111
map03060	Protein export	Genetic Information Processing	Folding, sorting and degradation	2	6	8	57	0.924912	1	Zm00001eb400310(-|K10956);Zm00001eb210890(-|K03217)	Zm00001eb335940(-|K03217);Zm00001eb406840(-|K03106);Zm00001eb140490(-|K03110);Zm00001eb218840(-|K03116);Zm00001eb237700(-|K03100);Zm00001eb197120(-|K03106)	http://www.kegg.jp/kegg-bin/show_pathway?map=map03060&multi_query=K10956+%23FFFFFF,red%0d%0aK03106+%23FFFFFF,green%0d%0aK03110+%23FFFFFF,green%0d%0aK03116+%23FFFFFF,green%0d%0aK03100+%23FFFFFF,green%0d%0aK03217+%23FFFFFF,purple	8/1050	57/5093	0.140351
map00450	Selenocompound metabolism	Metabolism	Metabolism of other amino acids	0	2	2	19	0.926537	1	-	Zm00001eb089390(-|K13811);Zm00001eb218320(-|K00549)	http://www.kegg.jp/kegg-bin/show_pathway?map=map00450&multi_query=K13811+%23FFFFFF,green%0d%0aK00549+%23FFFFFF,green	2/1050	19/5093	0.105263
map00565	Ether lipid metabolism	Metabolism	Lipid metabolism	3	0	3	26	0.927167	1	Zm00001eb370460(-|K14674);Zm00001eb122860(-|K01115);Zm00001eb140620(-|K01114)	-	http://www.kegg.jp/kegg-bin/show_pathway?map=map00565&multi_query=K14674+%23FFFFFF,red%0d%0aK01115+%23FFFFFF,red%0d%0aK01114+%23FFFFFF,red	3/1050	26/5093	0.115385
map04122	Sulfur relay system	Genetic Information Processing	Folding, sorting and degradation	1	0	1	12	0.937584	1	Zm00001eb244230(-|K03639)	-	http://www.kegg.jp/kegg-bin/show_pathway?map=map04122&multi_query=K03639+%23FFFFFF,red	1/1050	12/5093	0.0833333
map00790	Folate biosynthesis	Metabolism	Metabolism of cofactors and vitamins	3	0	3	29	0.956019	1	Zm00001eb244230(-|K03639);Zm00001eb245810(-|K01113);Zm00001eb272970(-|K13950)	-	http://www.kegg.jp/kegg-bin/show_pathway?map=map00790&multi_query=K03639+%23FFFFFF,red%0d%0aK01113+%23FFFFFF,red%0d%0aK13950+%23FFFFFF,red	3/1050	29/5093	0.103448
map00061	Fatty acid biosynthesis	Metabolism	Lipid metabolism	2	4	6	49	0.956373	1	Zm00001eb420640(-|K03921);Zm00001eb317680(-|K10782)	Zm00001eb327480(-|K09458);Zm00001eb109290(-|K09458);Zm00001eb417150(-|K01897);Zm00001eb192490(-|K00059)	http://www.kegg.jp/kegg-bin/show_pathway?map=map00061&multi_query=K03921+%23FFFFFF,red%0d%0aK10782+%23FFFFFF,red%0d%0aK09458+%23FFFFFF,green%0d%0aK01897+%23FFFFFF,green%0d%0aK00059+%23FFFFFF,green	6/1050	49/5093	0.122449
map00563	Glycosylphosphatidylinositol (GPI)-anchor biosynthesis	Metabolism	Glycan biosynthesis and metabolism	2	0	2	23	0.965831	1	Zm00001eb018410(-|K05283);Zm00001eb066050(-|K03434)	-	http://www.kegg.jp/kegg-bin/show_pathway?map=map00563&multi_query=K05283+%23FFFFFF,red%0d%0aK03434+%23FFFFFF,red	2/1050	23/5093	0.0869565
map00300	Lysine biosynthesis	Metabolism	Amino acid metabolism	0	1	1	15	0.968838	1	-	Zm00001eb097580(-|K12524)	http://www.kegg.jp/kegg-bin/show_pathway?map=map00300&multi_query=K12524+%23FFFFFF,green	1/1050	15/5093	0.0666667
map00510	N-Glycan biosynthesis	Metabolism	Glycan biosynthesis and metabolism	2	2	4	39	0.973243	1	Zm00001eb232190(-|K00902);Zm00001eb264580(-|K07432)	Zm00001eb138940(-|K07441);Zm00001eb280070(-|K01231)	http://www.kegg.jp/kegg-bin/show_pathway?map=map00510&multi_query=K00902+%23FFFFFF,red%0d%0aK07432+%23FFFFFF,red%0d%0aK07441+%23FFFFFF,green%0d%0aK01231+%23FFFFFF,green	4/1050	39/5093	0.102564
map04141	Protein processing in endoplasmic reticulum	Genetic Information Processing	Folding, sorting and degradation	30	5	35	229	0.985594	1	Zm00001eb418610(-|K04079);Zm00001eb193940(-|K13993);Zm00001eb010530(-|K13993);Zm00001eb168910(-|K09580);Zm00001eb148420(-|K03283);Zm00001eb096980(-|K08057);Zm00001eb350050(-|K13989);Zm00001eb368000(-|K03283);Zm00001eb056320(-|K10950);Zm00001eb257130(-|K13993);Zm00001eb370210(-|K10666);Zm00001eb362030(-|K09523);Zm00001eb011880(-|K13993);Zm00001eb400310(-|K10956);Zm00001eb314620(-|K09584);Zm00001eb…	Zm00001eb208810(-|K13993);Zm00001eb213310(-|K09503);Zm00001eb125000(-|K13993);Zm00001eb188750(-|K09486);Zm00001eb359510(-|K06689)	http://www.kegg.jp/kegg-bin/show_pathway?map=map04141&multi_query=K04079+%23FFFFFF,red%0d%0aK09580+%23FFFFFF,red%0d%0aK03283+%23FFFFFF,red%0d%0aK08057+%23FFFFFF,red%0d%0aK13989+%23FFFFFF,red%0d%0aK10950+%23FFFFFF,red%0d%0aK10666+%23FFFFFF,red%0d%0aK09523+%23FFFFFF,red%0d%0aK10956+%23FFFFFF,red%0d%0aK09584+%23FFFFFF,red%0d%0aK14009+%23FFFFFF,red%0d%0aK10088+%23FFFFFF,red%0d%0aK14003+%23FFFFFF,red%…	35/1050	229/5093	0.152838
map03430	Mismatch repair	Genetic Information Processing	Replication and repair	1	1	2	32	0.994347	1	Zm00001eb192050(-|K04802)	Zm00001eb151620(-|K10746)	http://www.kegg.jp/kegg-bin/show_pathway?map=map03430&multi_query=K04802+%23FFFFFF,red%0d%0aK10746+%23FFFFFF,green	2/1050	32/5093	0.0625
map03030	DNA replication	Genetic Information Processing	Replication and repair	1	2	3	44	0.997134	1	Zm00001eb192050(-|K04802)	Zm00001eb414740(-|K02335);Zm00001eb169610(-|K02540)	http://www.kegg.jp/kegg-bin/show_pathway?map=map03030&multi_query=K04802+%23FFFFFF,red%0d%0aK02335+%23FFFFFF,green%0d%0aK02540+%23FFFFFF,green	3/1050	44/5093	0.0681818
map04136	Autophagy - other	Cellular Processes	Transport and catabolism	1	1	2	42	0.999293	1	Zm00001eb358160(-|K08337)	Zm00001eb186120(-|K08331)	http://www.kegg.jp/kegg-bin/show_pathway?map=map04136&multi_query=K08337+%23FFFFFF,red%0d%0aK08331+%23FFFFFF,green	2/1050	42/5093	0.047619
map03420	Nucleotide excision repair	Genetic Information Processing	Replication and repair	2	1	3	52	0.999393	1	Zm00001eb192050(-|K04802);Zm00001eb215170(-|K10842)	Zm00001eb414740(-|K02335)	http://www.kegg.jp/kegg-bin/show_pathway?map=map03420&multi_query=K04802+%23FFFFFF,red%0d%0aK10842+%23FFFFFF,red%0d%0aK02335+%23FFFFFF,green	3/1050	52/5093	0.0576923
map03020	RNA polymerase	Genetic Information Processing	Transcription	1	1	2	43	0.999428	1	Zm00001eb282600(-|K16253)	Zm00001eb035080(-|K16250)	http://www.kegg.jp/kegg-bin/show_pathway?map=map03020&multi_query=K16253+%23FFFFFF,red%0d%0aK16250+%23FFFFFF,green	2/1050	43/5093	0.0465116
map04130	SNARE interactions in vesicular transport	Genetic Information Processing	Folding, sorting and degradation	0	1	1	33	0.999522	1	-	Zm00001eb036800(-|K08507)	http://www.kegg.jp/kegg-bin/show_pathway?map=map04130&multi_query=K08507+%23FFFFFF,green	1/1050	33/5093	0.030303
map04144	Endocytosis	Cellular Processes	Transport and catabolism	12	6	18	178	0.999953	1	Zm00001eb251020(-|K07937);Zm00001eb148420(-|K03283);Zm00001eb277700(-|K07904);Zm00001eb368000(-|K03283);Zm00001eb367730(-|K07904);Zm00001eb097330(-|K07904);Zm00001eb286900(-|K12486);Zm00001eb122860(-|K01115);Zm00001eb384860(-|K07904);Zm00001eb228160(-|K19366);Zm00001eb044280(-|K00889);Zm00001eb037010(-|K12489)	Zm00001eb341850(-|K12486);Zm00001eb333240(-|K07937);Zm00001eb347050(-|K07904);Zm00001eb292960(-|K07904);Zm00001eb110730(-|K00889);Zm00001eb285010(-|K07904)	http://www.kegg.jp/kegg-bin/show_pathway?map=map04144&multi_query=K03283+%23FFFFFF,red%0d%0aK01115+%23FFFFFF,red%0d%0aK19366+%23FFFFFF,red%0d%0aK12489+%23FFFFFF,red%0d%0aK07937+%23FFFFFF,purple%0d%0aK07904+%23FFFFFF,purple%0d%0aK12486+%23FFFFFF,purple%0d%0aK00889+%23FFFFFF,purple	18/1050	178/5093	0.101124
map03022	Basal transcription factors	Genetic Information Processing	Transcription	1	0	1	44	0.999963	1	Zm00001eb215170(-|K10842)	-	http://www.kegg.jp/kegg-bin/show_pathway?map=map03022&multi_query=K10842+%23FFFFFF,red	1/1050	44/5093	0.0227273
map00190	Oxidative phosphorylation	Metabolism	Energy metabolism	7	9	16	168	0.999972	1	Zm00001eb349110(-|K08738);Zm00001eb261270(-|K00235);Zm00001eb139140(-|K02155);Zm00001eb288340(-|K08738);Zm00001eb053440(-|K01535);Zm00001eb093400(-|K00419);Zm00001eb223280(-|K01507)	Zm00001eb094460(-|K00417);Zm00001eb322600(-|K02115);Zm00001eb252030(-|K01507);Zm00001eb194350(-|K02113);Zm00001eb317300(-|K01535);Zm00001eb256150(-|K01507);Zm00001eb000570(-|K01535);Zm00001eb145520(-|K08738);Zm00001eb397520(-|K02109)	http://www.kegg.jp/kegg-bin/show_pathway?map=map00190&multi_query=K00235+%23FFFFFF,red%0d%0aK02155+%23FFFFFF,red%0d%0aK00419+%23FFFFFF,red%0d%0aK00417+%23FFFFFF,green%0d%0aK02115+%23FFFFFF,green%0d%0aK02113+%23FFFFFF,green%0d%0aK02109+%23FFFFFF,green%0d%0aK08738+%23FFFFFF,purple%0d%0aK01535+%23FFFFFF,purple%0d%0aK01507+%23FFFFFF,purple	16/1050	168/5093	0.0952381
map00970	Aminoacyl-tRNA biosynthesis	Genetic Information Processing	Translation	0	2	2	58	0.999977	1	-	Zm00001eb156380(-|K00604);Zm00001eb371640(-|K01872)	http://www.kegg.jp/kegg-bin/show_pathway?map=map00970&multi_query=K00604+%23FFFFFF,green%0d%0aK01872+%23FFFFFF,green	2/1050	58/5093	0.0344828
map03015	mRNA surveillance pathway	Genetic Information Processing	Translation	5	6	11	149	0.999998	1	Zm00001eb285170(-|K03265);Zm00001eb206300(-|K11583);Zm00001eb117850(-|K14411);Zm00001eb235060(-|K11583);Zm00001eb299290(-|K14411)	Zm00001eb342540(-|K14962);Zm00001eb295170(-|K11584);Zm00001eb343160(-|K11584);Zm00001eb122420(-|K11584);Zm00001eb062000(-|K12876);Zm00001eb308420(-|K13126)	http://www.kegg.jp/kegg-bin/show_pathway?map=map03015&multi_query=K03265+%23FFFFFF,red%0d%0aK11583+%23FFFFFF,red%0d%0aK14411+%23FFFFFF,red%0d%0aK14962+%23FFFFFF,green%0d%0aK11584+%23FFFFFF,green%0d%0aK12876+%23FFFFFF,green%0d%0aK13126+%23FFFFFF,green	11/1050	149/5093	0.0738255
map03018	RNA degradation	Genetic Information Processing	Folding, sorting and degradation	2	6	8	125	0.999998	1	Zm00001eb424620(-|K00850);Zm00001eb099530(-|K00850)	Zm00001eb121310(-|K00850);Zm00001eb300920(-|K00962);Zm00001eb120310(-|K10643);Zm00001eb010540(-|K04077);Zm00001eb268910(-|K04077);Zm00001eb308420(-|K13126)	http://www.kegg.jp/kegg-bin/show_pathway?map=map03018&multi_query=K00962+%23FFFFFF,green%0d%0aK10643+%23FFFFFF,green%0d%0aK04077+%23FFFFFF,green%0d%0aK13126+%23FFFFFF,green%0d%0aK00850+%23FFFFFF,purple	8/1050	125/5093	0.064
map03010	Ribosome	Genetic Information Processing	Translation	5	28	33	374	1	1	Zm00001eb219490(-|K02866);Zm00001eb415950(-|K02915);Zm00001eb304470(-|K02943);Zm00001eb235930(-|K02935);Zm00001eb205700(-|K02995)	Zm00001eb359610(-|K02935);Zm00001eb043240(-|K02988);Zm00001eb157660(-|K02935);Zm00001eb401060(-|K02946);Zm00001eb054380(-|K02952);Zm00001eb360330(-|K02968);Zm00001eb058750(-|K02996);Zm00001eb159080(-|K02909);Zm00001eb001840(-|K02931);Zm00001eb249160(-|K02884);Zm00001eb017180(-|K02933);Zm00001eb008100(-|K02946);Zm00001eb001640(-|K02867);Zm00001eb386680(-|K02916);Zm00001eb011760(-|K02926);Zm00001eb…	http://www.kegg.jp/kegg-bin/show_pathway?map=map03010&multi_query=K02866+%23FFFFFF,red%0d%0aK02915+%23FFFFFF,red%0d%0aK02943+%23FFFFFF,red%0d%0aK02995+%23FFFFFF,red%0d%0aK02988+%23FFFFFF,green%0d%0aK02946+%23FFFFFF,green%0d%0aK02952+%23FFFFFF,green%0d%0aK02968+%23FFFFFF,green%0d%0aK02996+%23FFFFFF,green%0d%0aK02909+%23FFFFFF,green%0d%0aK02931+%23FFFFFF,green%0d%0aK02884+%23FFFFFF,green%0d%0aK0293…	33/1050	374/5093	0.0882353
map04120	Ubiquitin mediated proteolysis	Genetic Information Processing	Folding, sorting and degradation	5	3	8	142	1	1	Zm00001eb046740(-|K10144);Zm00001eb213140(-|K10573);Zm00001eb145730(-|K03875);Zm00001eb154580(-|K10144);Zm00001eb399210(-|K03353)	Zm00001eb331520(-|K03178);Zm00001eb359510(-|K06689);Zm00001eb295490(-|K10581)	http://www.kegg.jp/kegg-bin/show_pathway?map=map04120&multi_query=K10144+%23FFFFFF,red%0d%0aK10573+%23FFFFFF,red%0d%0aK03875+%23FFFFFF,red%0d%0aK03353+%23FFFFFF,red%0d%0aK03178+%23FFFFFF,green%0d%0aK06689+%23FFFFFF,green%0d%0aK10581+%23FFFFFF,green	8/1050	142/5093	0.056338
map03008	Ribosome biogenesis in eukaryotes	Genetic Information Processing	Translation	3	0	3	90	1	1	Zm00001eb359330(-|K07936);Zm00001eb429930(-|K14555);Zm00001eb200370(-|K03537)	-	http://www.kegg.jp/kegg-bin/show_pathway?map=map03008&multi_query=K07936+%23FFFFFF,red%0d%0aK14555+%23FFFFFF,red%0d%0aK03537+%23FFFFFF,red	3/1050	90/5093	0.0333333
map03013	Nucleocytoplasmic transport	Genetic Information Processing	Translation	2	2	4	124	1	1	Zm00001eb359330(-|K07936);Zm00001eb310980(-|K13175)	Zm00001eb158750(-|K20724);Zm00001eb062000(-|K12876)	http://www.kegg.jp/kegg-bin/show_pathway?map=map03013&multi_query=K07936+%23FFFFFF,red%0d%0aK13175+%23FFFFFF,red%0d%0aK20724+%23FFFFFF,green%0d%0aK12876+%23FFFFFF,green	4/1050	124/5093	0.0322581
map03040	Spliceosome	Genetic Information Processing	Transcription	5	1	6	209	1	1	Zm00001eb148420(-|K03283);Zm00001eb240020(-|K12741);Zm00001eb368000(-|K03283);Zm00001eb130650(-|K12890);Zm00001eb018140(-|K12900)	Zm00001eb062000(-|K12876)	http://www.kegg.jp/kegg-bin/show_pathway?map=map03040&multi_query=K03283+%23FFFFFF,red%0d%0aK12741+%23FFFFFF,red%0d%0aK12890+%23FFFFFF,red%0d%0aK12900+%23FFFFFF,red%0d%0aK12876+%23FFFFFF,green	6/1050	209/5093	0.0287081

## Sheet: Supplementary Table S10
Supplementary Table S10. Functional annotation of candidate genes
Gene	Chromosome	K Number	KEGG annotation
Zm00001eb178890	4	K16055	HAK/KUP/KT family potassium transporter
Zm00001eb178960	4	-	NA
Zm00001eb179000	4	-	NA
Zm00001eb179010	4	K14808	vacuolar H+-pyrophosphatase (V-PPase)
Zm00001eb182780	4	K14652	Na+/H+ antiporter (NhaD type)
Zm00001eb183010	4	-	NA
Zm00001eb183950	4	K10251	plasma membrane H+-ATPase
Zm00001eb184000	4	K00134	alcohol dehydrogenase (NAD)
Zm00001eb184050	4	-	NA
Zm00001eb414730	10	K01922	glutathione S-transferase
Zm00001eb414740	10	K02335	superoxide dismutase [Cu-Zn]
Zm00001eb414760	10	-	NA
Zm00001eb414780	10	-	NA
Zm00001eb414790	10	-	NA
Zm00001eb415310	10	-	NA
Zm00001eb415420	10	K14043	bZIP transcription factor
Zm00001eb415460	10	K08762	mitogen-activated protein kinase 3/6 (MPK3/MPK6)
Zm00001eb415690	10	-	NA
Zm00001eb419190	10	K00799	peroxidase
Zm00001eb419210	10	K00111	catalase
Zm00001eb419400	10	K11262	ascorbate peroxidase
Zm00001eb420820	10	K16296	monodehydroascorbate reductase
Zm00001eb420890	10	K06949	dehydroascorbate reductase
Zm00001eb420950	10	K20179	glutathione reductase (NADPH)
Zm00001eb421010	10	K13095	ascorbate oxidase
Zm00001eb421120	10	K21596	L-galactono-1,4-lactone dehydrogenase
Zm00001eb421290	10	K00658	glutamine synthetase
Zm00001eb421340	10	-	NA
Zm00001eb421360	10	K03696	arginine decarboxylase
Zm00001eb421400	10	-	NA
Zm00001eb421870	10	-	NA
Zm00001eb422170	10	-	NA

[truncated: 4 more sheets: Supplementary Table S11, Supplementary Table S12, Supplementary Table S13, Supplementary Table S14]
